# Supplementary material for: The origin of multicellularity in cyanobacteria
Source: BMC Evol Biol. 2011 Feb 14;11:45. doi: 10.1186/1471-2148-11-45 (PMC3271361; doi:10.1186/1471-2148-11-45)
Supplement: Additional file 2 — Bayesian consensus trees of cyanobacterial subset and different outgroups - newick format. 22 Bayesian consensus trees with posterior probabilities of a cyanobacterial subset (58 taxa) and different eubacterial outgroups, displayed in newick format. Trees were run for 10,000,000 generations using a GTR+I+G substitution model with the first 3,000,000 generations being discarded as a burn-in. [file 1471-2148-11-45-S2.txt]

We recommend opening this file with FigTree v1.3.1 -http://tree.bio.ed.ac.uk/software/figtree/-	to view all trees.
1 Gloeobact - Gloeobacter violaceus PCC 7421
2 Syn_P1 - Synechococcus sp. P1
3 Fil.thermo.cyanobacterium - Filamentous thermophilic cyanobacterium
4 Synechococcus - Synechococcus sp. C9
5 MBIC10768 - Dermocarpa sp. MBIC10768
6 7312 - Myxosarcina sp. PCC 7312
7 7325 - Myxosarcina sp. PCC 7325
8 CALU - Pleurocapsa sp. CALU 1126
9 Pleurocap - Pleurocapsa sp. PCC 7516
10 Dermocarp - Dermocarpella incrassata
11 Prochloro - Prochloron sp.
12 6308 - Synechocystis sp. PCC 6308
13 8801 - Cyanothece sp. PCC 8801
14 6803_ - Synechocystis sp. PCC 6803
15 S_cystis - Synechocystis sp. CR_L29
16 Radiocystis - Radiocystis sp. JJ30-3
17 Chroococs - Chroococcus sp. JJCM
18 Microcyst - Microcystis aeruginosa strain 038
19 Gloeothec - Gloeothece sp. PCC 6909/1
20 6313 - Spirulina sp. PCC 6313
21 Halospirulina - Halospirulina sp.
22 Geitlerin - Geitlerinema sp. BBD HS217
23 Dactyloco - Dactylococcopsis sp.
24 Microcole - Microcoleus chthonoplastes PCC 7420
25 Symploca - Symploca sp. PCC 8002
26 Arthrospi - Arthrospira platensis PCC 8005
27 7419 - Lyngbya aestuarii PCC 7419
28 7515 - Oscillatoria sancta PCC 7515
29 IMS101_ - Trichodesmium erythraeum IMS 101
30 Fischerel - Fischerella sp. PCC 7414
31 Chloroglo - Chlorogloeopsis sp. PCC 7518
32 Symphyonema - Symphyonema sp. strain 1517
33 7108 - Anabaena sp. PCC 7108
34 7120_ - Nostoc sp. PCC 7120
35 7804 - Nodularia sp. PCC 7804
36 Crinalium - Crinalium magnum SAG 34.87
37 Starria - Starria zimbabweensis SAG 74.90
38 Scytonema - Scytonema sp. U-3-3
39 Calothrix - Calothrix sp. PCC 7103
40 Chamaesip - Chamaesiphon subglobosus PCC 7430
41 WH8101 - Synechococcus sp. WH8101
42 CC9605 - Synechococcus sp. CC9605
43 MIT9313 - Prochlorococcus sp. MIT9313
44 JJ23_1 - Cyanobium sp. JJ23-1
45 6301_ - Synechococcus elongatus PCC 6301
46 Oscillato - Oscillatoria sp.
47 Leptolyngbya - Leptolyngbya sp. ANT.LH52.1
48 Plectonem - Plectonema sp. F3
49 P_holland - Prochlorothrix hollandica
50 Planktothrix - Planktothrix sp. FP1
51 Syn_Toray - Thermosynechococcus elongatus BP-1
52 Syn_lividusC1 - Synechococcus lividus C1
53 Acaryochloris - Acaryochloris sp. JJ8A6
54 7403 - Pseudanabaena sp. PCC 7304
55 Phormidiu - Phormidium mucicola IAM M-221
56 Pseudanab - Pseudanabaena sp. PCC 6802
57 Arthronem - Arthronema gygaxiana UTCC 393
58 Chroococc - Chroococcidiopsis sp. CC2
59 outgroup;
Tree using Actinosynnema as outgroup:
tree 1 = (Actinosynnema:1.094495	Microcole:0.068457	Symploca:0.041312	((((Gloeobact:0.102704	Syn_P1:0.144640)0.95:0.052236	(((7403:0.003769	Phormidiu:0.003238)1.00:0.043229	Pseudanab:0.045370)1.00:0.047712	Arthronem:0.103435)1.00:0.061169)0.79:0.029653	((Acaryochloris:0.041863	(Syn_Toray:0.012340	Syn_lividusC1:0.006982)1.00:0.091632)0.99:0.021469	(((((Synechococcus:0.079444	Fil_thermo_cyanobacterium:0.059467)1.00:0.104889	Planktothrix:0.126669)0.67:0.014084	(Leptolyngbya:0.014096	Plectonem:0.022566)1.00:0.069704)0.98:0.017737	((((WH8101:0.009464	CC9605:0.016815)0.98:0.011801	(MIT9313:0.018655	JJ23_1:0.036138)0.91:0.007977)1.00:0.074501	6301_:0.076165)1.00:0.041809	P_holland:0.078317)1.00:0.021795)0.98:0.016386	Oscillato:0.114954)0.70:0.013822)0.98:0.021440)0.76:0.029546	(((MBIC10768:0.022329	(7312:0.019038	((CALU:0.030675	Pleurocap:0.026581)0.98:0.015795	Dermocarpa:0.036941)0.91:0.008769)0.67:0.007076	7325:0.036860)1.00:0.078462	(Prochloro:0.058581	6308:0.133829)1.00:0.021995)0.91:0.015048	((8801:0.046740	(Chroococs:0.052386	Microcyst:0.066144)1.00:0.042039)0.67:0.011585	(((6803_:0.001153	S_cystis:0.001174)1.00:0.057074	6313:0.072140)0.56:0.013151	(Radiocystis:0.088051	Gloeothec:0.057872)0.57:0.017165)0.98:0.022648)0.97:0.016632	((Halospirulina:0.077542	Geitlerin:0.094532)0.93:0.024564	Dactyloco:0.139011)0.59:0.024072)0.98:0.029921	((((((Fischerel:0.052789	Chloroglo:0.098001)1.00:0.039089	Symphyonema:0.043007)0.97:0.024060	((7108:0.040790	7804:0.049118)0.53:0.006683	7120_:0.020151)1.00:0.029474)0.96:0.019889	((Calothrix:0.094734
Tree using Acidobacterium as outgroup:
tree 2 = (Gloeobact:0.096542	Syn_P1:0.138202	(((((((((Dermocarpa:0.035891	(CALU:0.028657	Pleurocap:0.022683)0.99:0.015149)0.94:0.008856	7312:0.016709)0.89:0.007384	7325:0.035354	MBIC10768:0.022018)1.00:0.075990	(Prochloro:0.057833	6308:0.134720)1.00:0.022202)0.98:0.017111	(8801:0.047561	(((6803_:0.001147	S_cystis:0.001167)1.00:0.060291	6313:0.073262)0.66:0.013699	(Radiocystis:0.084434	Gloeothec:0.058157)0.67:0.017273)0.99:0.024175	(Chroococs:0.052942	Microcyst:0.063441)1.00:0.040565)0.98:0.016405)0.72:0.015218	((Halospirulina:0.076042	Geitlerin:0.083978)0.93:0.021828	Dactyloco:0.129485)0.90:0.026030)0.99:0.027460	(((((((Chloroglo:0.090572	Fischerel:0.052786)1.00:0.035880	Symphyonema:0.045335)0.79:0.020093	(7108:0.034297	7120_:0.019661	7804:0.046814)0.98:0.031493)0.95:0.018934	((Calothrix:0.098004	Chamaesip:0.079456)0.83:0.018317	Scytonema:0.107672)0.93:0.021377)0.59:0.016311	Chroococc:0.103884	(Crinalium:0.004884	Starria:0.045837)1.00:0.067091)1.00:0.027634	((Arthrospi:0.049163	7419:0.035423)1.00:0.032011	(7515:0.020879	IMS101_:0.039802)1.00:0.074294)1.00:0.032961)0.81:0.012129	(Symploca:0.052999	Microcole:0.072597)0.97:0.025439)0.58:0.014050)0.99:0.030836	((((((Fil_thermo_cyanobacterium:0.051017	Synechococcus:0.081505)1.00:0.107289	Planktothrix:0.119903)0.68:0.014167	(Leptolyngbya:0.014005	Plectonem:0.021730)1.00:0.069510)0.98:0.018019	((((WH8101:0.009484	CC9605:0.017040)0.97:0.011579	(MIT9313:0.018670	JJ23_1:0.038063)0.94:0.008291)1.00:0.074285	6301_:0.077772)1.00:0.041110	P_holland:0.078629)1.00:0.021357)0.98:0.015629
Tree using Aquifex as outgroup:
tree 3 = (Aquifex:2.257039	(Gloeobact:0.115757	Syn_P1:0.150287)0.82:0.039570	(((7403:0.003850	Phormidiu:0.003222)1.00:0.042060	Pseudanab:0.045526)0.99:0.046025	Arthronem:0.097691)0.81:0.050796	((((((((6803_:0.001220	S_cystis:0.001186)1.00:0.058092	6313:0.069525)0.57:0.012904	(Radiocystis:0.086022	Gloeothec:0.056900)0.58:0.016565)0.94:0.023960	((Chroococs:0.048851	Microcyst:0.070653)0.99:0.042999	8801:0.045261)0.54:0.009112)0.90:0.015607	((Prochloro:0.057029	6308:0.129774)1.00:0.020587	(MBIC10768:0.020995	7325:0.035590	(7312:0.020723	((CALU:0.029580	Pleurocap:0.025875)0.99:0.015163	Dermocarpa:0.035974)0.96:0.008611)0.89:0.006842)1.00:0.074676)0.98:0.016269)0.67:0.013116	((Halospirulina:0.076103	Geitlerin:0.088613)0.86:0.022008	Dactyloco:0.134939)0.82:0.026822)0.83:0.028661	(Microcole:0.071754	Symploca:0.048795)0.90:0.029114	((Arthrospi:0.046908	7419:0.035649)0.99:0.032075	(7515:0.022919	IMS101_:0.038900)1.00:0.071300)0.97:0.036363	((((Fischerel:0.053386	Chloroglo:0.094303)0.99:0.037760	Symphyonema:0.042404)0.97:0.025183	((7108:0.039456	7804:0.048237)0.52:0.006622	7120_:0.019505)0.99:0.027189)0.91:0.019612	Chroococc:0.101727	(Crinalium:0.004989	Starria:0.045946)1.00:0.072556	((Calothrix:0.088660	Chamaesip:0.077652)0.85:0.018759	Scytonema:0.116545)0.87:0.018942)0.93:0.023898)0.58:0.026708	(((((((WH8101:0.010204	CC9605:0.017142)0.96:0.011399	(MIT9313:0.018786	JJ23_1:0.038142)0.93:0.008123)1.00:0.082102	6301_:0.074744)1.00:0.044213	P_holland:0.072431)1.00:0.021743
Tree using Bacteroidetes as outgroup:
tree 4 = (Gloeobact:0.102327	((((((((7325:0.036851	(((CALU:0.030517	Pleurocap:0.026685)1.00:0.016020	Dermocarp:0.036488)0.96:0.008848	7312:0.019718)0.86:0.007437	MBIC10768:0.021740)1.00:0.078308	(Prochloro:0.057842	6308:0.134448)1.00:0.021599)0.97:0.016929	(8801:0.048100	(((6803_:0.001226	S_cystis:0.001211)1.00:0.059535	6313:0.070826)0.83:0.014636	(Radiocystis:0.089714	Gloeothec:0.055150)0.84:0.017915)0.96:0.024325	(Microcyst:0.069803	Chroococs:0.051692)1.00:0.042476)0.94:0.016377)0.72:0.014895	((Halospirulina:0.077189	Geitlerin:0.091091)0.88:0.022168	Dactyloco:0.134511)0.81:0.025027)0.95:0.029294	(Microcole:0.071066	Symploca:0.052749)0.99:0.029515)0.52:0.011011	((Arthrospi:0.047891	7419:0.035013)1.00:0.032457	(7515:0.022866	IMS101_:0.040455)1.00:0.070450)1.00:0.035764	((((Fischerel:0.052741	Chloroglo:0.095865)1.00:0.038574	Symphyonema:0.041320)0.98:0.024622	((7108:0.040447	7804:0.049164)0.53:0.006764	7120_:0.020507)0.99:0.028983)0.94:0.020455	Chroococc:0.103219	(Crinalium:0.005062	Starria:0.046890)1.00:0.070575	((Calothrix:0.092005	Chamaesip:0.081030)0.80:0.018761	Scytonema:0.117631)0.86:0.019938)0.99:0.025359)0.92:0.027000	(((Syn_Toray:0.012194	Syn_lividusC1:0.006924)1.00:0.090419	Acaryochloris:0.040614)0.94:0.021502	((((((MIT9313:0.019228	JJ23_1:0.038304)0.91:0.008282	(WH8101:0.010077	CC9605:0.017425)0.94:0.011436)1.00:0.083601	6301_:0.075522)1.00:0.044280	P_holland:0.074920)1.00:0.021818	((Leptolyngbya:0.014062	Plectonem:0.022754)1.00:0.069103	(Planktothrix:0.118881
Tree using Beggiatoa as outgroup:
tree 5 = (Gloeobact:0.043410	Beggiatoa:0.743259	(Syn_P1:0.145319	((((((((MBIC10768:0.022126	((7312:0.021248	((CALU:0.031206	Pleurocap:0.026855)0.98:0.016433	Dermocarp:0.037427)0.92:0.008985)0.90:0.007647	7325:0.037492)0.43:0.006598)1.00:0.080622	(Prochloro:0.059284	6308:0.139502)1.00:0.022542)0.98:0.017196	((8801:0.048241	(Chroococs:0.053701	Microcyst:0.066187)1.00:0.045296)0.49:0.009574	(((6803_:0.001215	S_cystis:0.001208)1.00:0.061142	6313:0.073355)0.73:0.014084	(Radiocystis:0.091609	Gloeothec:0.056850)0.75:0.017936)0.99:0.025188)0.99:0.016606)0.80:0.016531	((Halospirulina:0.079322	Geitlerin:0.093058)0.75:0.020782	Dactyloco:0.137176)0.90:0.026769)1.00:0.028418	(Microcole:0.072606	Symploca:0.052999)0.99:0.026524)0.59:0.013277	((((((Fischerel:0.054576	Chloroglo:0.100162)1.00:0.039193	Symphyonema:0.046035)0.98:0.024376	((7108:0.040791	7804:0.049541)0.58:0.006797	7120_:0.020784)1.00:0.029662)0.96:0.020811	((Calothrix:0.095766	Chamaesip:0.080160)0.83:0.018063	Scytonema:0.122219)0.95:0.021926)0.54:0.015619	(Chroococc:0.105578	(Crinalium:0.005038	Starria:0.047691)1.00:0.073976)0.40:0.008870)1.00:0.027963	((Arthrospi:0.049513	7419:0.036710)1.00:0.032177	(7515:0.022240	IMS101_:0.041940)1.00:0.078240)1.00:0.031477)0.85:0.011343)1.00:0.030776	(((((Planktothrix:0.128347	(Fil.thermo.cyanobacterium:0.061425	Synechococcus:0.078257)1.00:0.106068)0.67:0.014396	(Leptolyngbya:0.014652	Plectonem:0.022793)1.00:0.070092)1.00:0.018283	((((MIT9313:0.019147	JJ23_1:0.038804)0.91:0.008030	(WH8101:0.010384	CC9605:0.017432)0.98:0.011701)1.00:0.077320	6301_:0.078958)1.00:0.042910
Tree using Chlamydia as outgroup:
tree 6 = (Gloeobact:0.046120	Chlamydia:1.206417	(Syn_P1:0.144605	((((((((Fil.thermo.cyanobacterium:0.054423	Synechococcus:0.083728)1.00:0.106717	Planktothrix:0.118157)0.82:0.023032	(Leptolyngbya:0.013205	Plectonem:0.023668)1.00:0.072671)0.88:0.016373	((((WH8101:0.009973	CC9605:0.017584)0.95:0.011351	(MIT9313:0.019529	JJ23_1:0.038321)0.93:0.008397)1.00:0.083903	6301_:0.077613)1.00:0.045705	P_holland:0.075343)1.00:0.021499)0.89:0.016985	Oscillato:0.122118)0.67:0.017386	((Syn_Toray:0.012285	Syn_lividusC1:0.006755)1.00:0.088472	Acaryochloris:0.042930)1.00:0.028843)0.89:0.023827	((((MBIC10768:0.021760	(7312:0.019983	((CALU:0.030694	Pleurocap:0.026864)0.99:0.015948	Dermocarp:0.036776)0.96:0.008993)0.90:0.007423	7325:0.036971)1.00:0.079537	(Prochloro:0.058145	6308:0.136583)1.00:0.021497)0.98:0.017129	(8801:0.051785	(((6803_:0.001215	S_cystis:0.001264)1.00:0.057843	6313:0.074137)0.56:0.015069	(Radiocystis:0.090398	Gloeothec:0.057587)0.58:0.018425)0.70:0.023749	(Chroococs:0.055114	Microcyst:0.067222)1.00:0.042266)0.62:0.016094	((Halospirulina:0.076372	Geitlerin:0.095246)0.91:0.023289	Dactyloco:0.134693)0.67:0.023758)0.89:0.030513	(Microcole:0.074218	Symploca:0.050852)0.99:0.031052	((Arthrospi:0.048384	7419:0.035273)1.00:0.033213	(7515:0.023636	IMS101_:0.039676)1.00:0.070801)1.00:0.037426	((((Fischerel:0.053558	Chloroglo:0.096462)1.00:0.038333	Symphyonema:0.042407)0.98:0.025538	((7108:0.040639	7804:0.049441)0.54:0.007081	7120_:0.020375)0.98:0.029512)0.75:0.020604	(Crinalium:0.006076
Tree using Chlorobium as outgroup:
tree 7 = (Chlorobium:1.150026	Gloeobact:0.050236	(((((((((Fil.thermo.cyanobacterium:0.057927	Synechococcus:0.079968)1.00:0.102068	Planktothrix:0.119790)0.82:0.019758	(Leptolyngbya:0.013640	Plectonem:0.023033)1.00:0.070401)0.94:0.017380	((((WH8101:0.010013	CC9605:0.017412)0.94:0.011238	(MIT9313:0.019281	JJ23_1:0.038264)0.94:0.008453)1.00:0.083961	6301_:0.077141)1.00:0.045225	P_holland:0.074866)1.00:0.021658)0.93:0.016441	Oscillato:0.120911)0.82:0.017790	((Syn_Toray:0.012119	Syn_lividusC1:0.006855)1.00:0.087525	Acaryochloris:0.042506)1.00:0.027527)0.91:0.018732	((((((((6803_:0.001201	S_cystis:0.001197)1.00:0.060288	6313:0.071575)0.67:0.013851	(Radiocystis:0.089435	Gloeothec:0.056398)0.69:0.017422)0.99:0.024152	((Chroococs:0.049564	Microcyst:0.072637)1.00:0.044198	8801:0.047082)0.60:0.010172)0.98:0.016608	((MBIC10768:0.021944	7325:0.036383	(7312:0.021018	((CALU:0.030279	Pleurocap:0.026603)0.99:0.015790	Dermocarpa:0.036496)0.95:0.008811)0.84:0.007232)1.00:0.078915	(Prochloro:0.058782	6308:0.135113)1.00:0.021251)0.97:0.016711)0.73:0.014380	((Halospirulina:0.077180	Geitlerin:0.091730)0.90:0.022435	Dactyloco:0.135505)0.83:0.025768)0.95:0.029118	(Microcole:0.072225	Symploca:0.052968)1.00:0.029970)0.59:0.011449	((Arthrospi:0.048141	7419:0.036314)1.00:0.032672	(7515:0.022862	IMS101_:0.040168)1.00:0.073029)1.00:0.036075	((((Fischerel:0.054686	Chloroglo:0.096396)1.00:0.038601	Symphyonema:0.043724)0.98:0.024835	((7108:0.040010	7804:0.048994)0.58:0.006832	7120_:0.020182)1.00:0.028894)0.93:0.020823	Chroococc:0.103029	(Crinalium:0.005213
Tree using Chloroflexus as outgroup:
tree 8 = (6803_:0.001177	S_cystis:0.001241	(((Radiocystis:0.086518	Gloeothec:0.057234)0.60:0.016865	(((Chroococs:0.049545	Microcyst:0.070825)1.00:0.043228	8801:0.046130)0.52:0.008965	(((MBIC10768:0.021278	7325:0.035616	(7312:0.020856	((CALU:0.029679	Pleurocap:0.026104)0.99:0.015235	Dermocarpa:0.036120)0.96:0.008576)0.92:0.006900)1.00:0.075311	(Prochloro:0.057294	6308:0.130791)1.00:0.020758)0.99:0.016730	(((Halospirulina:0.076336	Geitlerin:0.092189)0.92:0.021948	Dactyloco:0.134113)0.89:0.026761	((Microcole:0.073053	Symploca:0.050657)0.99:0.030116	((Arthrospi:0.046995	7419:0.036000)1.00:0.032578	(7515:0.023205	IMS101_:0.038697)1.00:0.071898)1.00:0.037343	((((Fischerel:0.054057	Chloroglo:0.095198)1.00:0.038132	Symphyonema:0.042627)0.98:0.025288	((7108:0.039619	7804:0.048550)0.57:0.006861	7120_:0.019421)1.00:0.027868)0.91:0.020229	Chroococc:0.102503	(Crinalium:0.004974	Starria:0.046088)1.00:0.072737	((Calothrix:0.090021	Chamaesip:0.078339)0.83:0.019151	Scytonema:0.118028)0.86:0.018775)1.00:0.024316	((((Syn_Toray:0.012080	Syn_lividusC1:0.006878)1.00:0.088683	Acaryochloris:0.040748)1.00:0.028801	((((((WH8101:0.010156	CC9605:0.017027)0.96:0.011342	(MIT9313:0.018990	JJ23_1:0.038265)0.93:0.008138)1.00:0.082659	6301_:0.075455)1.00:0.044661	P_holland:0.072339)1.00:0.021680	((Leptolyngbya:0.013005	Plectonem:0.023086)1.00:0.068728	(Planktothrix:0.119058	(Fil_thermo_cyanobacterium:0.056916	Synechococcus:0.081237)1.00:0.101717)0.80:0.020426)0.91:0.017052)0.90:0.016176
Tree using Chrysiogenes as outgroup:
tree 9 = (Gloeobact:0.046991	Chrysiogenes:0.917418	(Syn_P1:0.146084	((((((((((6803_:0.001127	S_cystis:0.001231)1.00:0.060917	6313:0.072858)0.73:0.013968	(Radiocystis:0.091008	Gloeothec:0.056432)0.74:0.017872)0.99:0.024701	((Chroococs:0.052086	Microcyst:0.070911)1.00:0.044559	8801:0.048118)0.58:0.009969)0.97:0.016678	((MBIC10768:0.022135	7325:0.036990	(7312:0.021337	((CALU:0.030602	Pleurocap:0.026868)0.99:0.016051	Dermocarp:0.036891)0.95:0.008877)0.85:0.007250)1.00:0.080254	(Prochloro:0.059547	6308:0.136326)1.00:0.021826)0.97:0.017070)0.75:0.014790	((Halospirulina:0.077953	Geitlerin:0.091861)0.92:0.021664	Dactyloco:0.135589)0.83:0.025397)0.90:0.029326	(Microcole:0.072051	Symploca:0.054266)1.00:0.030578)0.56:0.011702	((Arthrospi:0.048471	7419:0.036885)1.00:0.033142	(7515:0.022913	IMS101_:0.040595)1.00:0.073986)1.00:0.036356	((((Fischerel:0.055339	Chloroglo:0.097398)1.00:0.039062	Symphyonema:0.043843)0.98:0.025171	((7108:0.040663	7804:0.049678)0.54:0.006733	7120_:0.020448)1.00:0.029346)0.95:0.021275	Chroococc:0.103723	(Crinalium:0.004814	Starria:0.047438)1.00:0.073437	((Calothrix:0.093312	Chamaesip:0.081482)0.82:0.019299	Scytonema:0.122390)0.86:0.020031)1.00:0.025250)0.90:0.027848	(((((((WH8101:0.010134	CC9605:0.017690)0.95:0.011428	(MIT9313:0.019634	JJ23_1:0.038713)0.93:0.008381)1.00:0.084480	6301_:0.077665)1.00:0.046208	P_holland:0.075874)0.99:0.021019	((Leptolyngbya:0.013831	Plectonem:0.023361)1.00:0.071703	(Planktothrix:0.121180	(Fil.thermo.cyanobacterium:0.058496
Tree using Deferribacter as outgroup:
tree 10 = (Gloeobact:0.057061	Deferribacter:1.153259	(Syn_P1:0.136872	((((((((Prochloro:0.058061	6308:0.133005)0.99:0.020777	(MBIC10768:0.021658	7325:0.036049	(7312:0.020898	((CALU:0.029987	Pleurocap:0.026278)0.99:0.015646	Dermocarpa:0.036193)0.96:0.008720)0.86:0.007062)1.00:0.077056)0.96:0.016613	((8801:0.046280	(Chroococs:0.050384	Microcyst:0.070738)1.00:0.043690)0.58:0.009559	(((6803_:0.001246	S_cystis:0.001197)1.00:0.058597	6313:0.071166)0.59:0.013550	(Radiocystis:0.088386	Gloeothec:0.057031)0.60:0.017210)0.99:0.024330)0.96:0.016198)0.74:0.014623	((Halospirulina:0.076311	Geitlerin:0.090779)0.87:0.021729	Dactyloco:0.134975)0.76:0.025247)0.84:0.028699	(Microcole:0.071253	Symploca:0.052371)0.99:0.029546)0.51:0.010949	((Arthrospi:0.047840	7419:0.035977)1.00:0.032706	(7515:0.022601	IMS101_:0.039844)1.00:0.072295)0.99:0.035701	((((Fischerel:0.053930	Chloroglo:0.095536)1.00:0.038253	Symphyonema:0.042932)0.98:0.025190	((7108:0.039712	7804:0.048741)0.56:0.006787	7120_:0.020009)1.00:0.027946)0.94:0.020071	Chroococc:0.102320	(Crinalium:0.005078	Starria:0.046214)1.00:0.071315	((Calothrix:0.091966	Chamaesip:0.079903)0.75:0.019434	Scytonema:0.120102)0.77:0.019446)1.00:0.024761)0.81:0.027595	(((((((WH8101:0.010115	CC9605:0.017232)0.95:0.011381	(MIT9313:0.019267	JJ23_1:0.038234)0.92:0.008279)1.00:0.083201	6301_:0.075643)1.00:0.044480	P_holland:0.074072)1.00:0.021414	((Leptolyngbya:0.013572	Plectonem:0.022863)1.00:0.069069	(Planktothrix:0.119587	(Fil.thermo.cyanobacterium:0.057853
Tree using Deinococcus as outgroup:
tree 11 = (Deinococcus:1.438341	Arthronem:0.091491	((7403:0.003887	Phormidiu:0.003250)1.00:0.044287	Pseudanab:0.044987)1.00:0.047476	((Gloeobact:0.103279	Syn_P1:0.143675)1.00:0.054930	((((Microcole:0.071948	Symploca:0.052597)0.99:0.026118	(((7515:0.022271	IMS101_:0.041162)1.00:0.077271	(Arthrospi:0.048915	7419:0.036467)1.00:0.031426)1.00:0.032246	(((Scytonema:0.119973	(Calothrix:0.093932	Chamaesip:0.078374)0.87:0.017958)0.96:0.021095	(((Fischerel:0.053997	Chloroglo:0.098197)1.00:0.038762	Symphyonema:0.045517)0.97:0.023602	((7108:0.040562	7804:0.048821)0.51:0.006636	7120_:0.020483)1.00:0.029296)0.97:0.019979)0.62:0.015449	(Starria:0.047117	Crinalium:0.004920)1.00:0.073419	Chroococc:0.104370)1.00:0.027154)0.77:0.011639)0.52:0.013254	((((6308:0.135256	Prochloro:0.059169)1.00:0.021815	(MBIC10768:0.021820	(7312:0.020832	((CALU:0.030670	Pleurocap:0.026552)0.99:0.015937	Dermocarpa:0.036880)0.93:0.008880)0.87:0.007417	7325:0.036965)1.00:0.078260)0.97:0.016627	(((Chroococs:0.052389	Microcyst:0.066543)1.00:0.044714	8801:0.047170)0.55:0.009611	(((6803_:0.001161	S_cystis:0.001222)1.00:0.059370	6313:0.072226)0.61:0.013699	(Radiocystis:0.089503	Gloeothec:0.057541)0.63:0.017353)0.97:0.024462)0.96:0.016338)0.71:0.015663	((Halospirulina:0.077849	Geitlerin:0.093058)0.83:0.021690	Dactyloco:0.136782)0.86:0.027048)0.97:0.028479)0.97:0.029983	((Oscillato:0.114556	(((Leptolyngbya:0.014363	Plectonem:0.022520)1.00:0.068887	(Planktothrix:0.127130	(Fil.thermo.cyanobacterium:0.059819	Synechococcus:0.079275)1.00:0.104923)0.66:0.014135)0.99:0.017837
Tree using Dictyoglomus as outgroup:
tree 12 = (Dictyoglomus:1.057560	((((((Halospirulina:0.077548	Geitlerin:0.091444)0.95:0.021555	Dactyloco:0.135638)0.83:0.025390	(((Prochloro:0.057813	6308:0.133760)1.00:0.021430	(MBIC10768:0.021630	7325:0.036143	(7312:0.021128	((CALU:0.030188	Pleurocap:0.026349)0.99:0.015606	Dermocarpa:0.036377)0.95:0.008733)0.90:0.007126)1.00:0.077125)0.98:0.016865	((8801:0.046626	(Chroococs:0.050900	Microcyst:0.071093)1.00:0.043553)0.51:0.009013	(((6803_:0.001120	S_cystis:0.001149)1.00:0.058776	6313:0.071507)0.61:0.013342	(Radiocystis:0.088408	Gloeothec:0.057109)0.63:0.017357)0.99:0.024380)0.96:0.016201)0.77:0.014719)0.86:0.026158	(Microcole:0.071972	Symploca:0.052008)1.00:0.029724	((Arthrospi:0.047650	7419:0.036002)1.00:0.032368	(7515:0.022954	IMS101_:0.039267)1.00:0.072474)1.00:0.035894	((((Fischerel:0.054530	Chloroglo:0.096351)1.00:0.037918	Symphyonema:0.043149)0.99:0.025280	((7108:0.039923	7804:0.048749)0.57:0.006801	7120_:0.019904)1.00:0.028319)0.93:0.020167	Chroococc:0.103193	(Crinalium:0.005197	Starria:0.046460)1.00:0.071767	((Calothrix:0.091756	Chamaesip:0.079737)0.79:0.019109	Scytonema:0.119348)0.84:0.019741)1.00:0.025621)0.85:0.029088	((((((Fil.thermo.cyanobacterium:0.057051	Synechococcus:0.080865)1.00:0.105366	Planktothrix:0.120789)0.76:0.019787	(Leptolyngbya:0.013549	Plectonem:0.022926)1.00:0.069528)0.86:0.017237	((((WH8101:0.010069	CC9605:0.017268)0.95:0.011425	(MIT9313:0.019161	JJ23_1:0.038253)0.93:0.008173)1.00:0.083092	6301_:0.075888)1.00:0.044732	P_holland:0.074137)1.00:0.021449)0.84:0.015619	Oscillato:0.120719)0.76:0.017844
Tree using Fibrobacter as outgroup:
tree 13 = (7403:0.003789	Phormidiu:0.003192	(Pseudanab:0.044237	(Arthronem:0.100814	((Gloeobact:0.095656	Syn_P1:0.135979)0.74:0.046140	((((((((Fil.thermo.cyanobacterium:0.051820	Synechococcus:0.082908)1.00:0.106565	Planktothrix:0.114498)0.88:0.022586	(Leptolyngbya:0.013339	Plectonem:0.022587)1.00:0.068372)0.94:0.016751	((((WH8101:0.009949	CC9605:0.017036)0.94:0.011206	(MIT9313:0.018880	JJ23_1:0.037904)0.94:0.008270)1.00:0.082336	6301_:0.074504)0.98:0.043908	P_holland:0.072937)0.97:0.020994)0.90:0.015391	Oscillato:0.119202)0.83:0.017646	((Syn_Toray:0.011950	Syn_lividusC1:0.007051)1.00:0.091209	Acaryochloris:0.038512)0.95:0.021864)0.87:0.018235	(((((MBIC10768:0.021447	7325:0.035732	(7312:0.019583	((CALU:0.029770	Pleurocap:0.026230)0.99:0.015488	Dermocarp:0.035858)0.96:0.008746)0.93:0.007136)1.00:0.075657	(Prochloro:0.056877	6308:0.130913)0.97:0.020944)0.95:0.016694	((8801:0.045921	(Chroococs:0.050031	Microcyst:0.069554)0.99:0.043135)0.55:0.008767	(((6803_:0.001204	S_cystis:0.001133)1.00:0.058331	6313:0.070552)0.62:0.013232	(Radiocystis:0.086260	Gloeothec:0.056284)0.65:0.016818)0.97:0.023922)0.91:0.015616)0.68:0.013527	((Halospirulina:0.076204	Geitlerin:0.090934)0.87:0.021546	Dactyloco:0.132747)0.90:0.026192)0.87:0.028517	(Microcole:0.070953	Symploca:0.050507)0.97:0.028999	((Arthrospi:0.047099	7419:0.034171)0.98:0.032295	(7515:0.022733	IMS101_:0.039377)1.00:0.069221)0.97:0.035728	((((Fischerel:0.052293	Chloroglo:0.094585)1.00:0.038176	Symphyonema:0.040699)0.98:0.024993	((7108:0.039692
Tree using Fusobacterium as outgroup:
tree 14 = (7403:0.003706	Phormidiu:0.003283	(Pseudanab:0.043436	(Arthronem:0.101025	(((((Syn_Toray:0.012012	Syn_lividusC1:0.006666)1.00:0.089346	Acaryochloris:0.038446)0.96:0.021832	(((((((WH8101:0.009533	CC9605:0.015408)0.71:0.010665	(MIT9313:0.018981	JJ23_1:0.037464)0.92:0.008348)0.69:0.063281	Fusobacterium:1.445457)0.59:0.066441	6301_:0.074051)0.63:0.044209	P_holland:0.073638)0.63:0.020873	((Leptolyngbya:0.013475	Plectonem:0.023053)1.00:0.070868	(Planktothrix:0.119362	(Fil.thermo.cyanobacterium:0.054412	Synechococcus:0.080181)1.00:0.101134)0.64:0.019064)0.73:0.016568)0.62:0.014729	Oscillato:0.118424)0.59:0.018152)0.61:0.019375	((Microcole:0.072519	Symploca:0.049013)0.99:0.029754	((Arthrospi:0.046625	7419:0.036305)1.00:0.032134	(7515:0.022880	IMS101_:0.038703)1.00:0.070557)1.00:0.037153	((((Fischerel:0.053512	Chloroglo:0.094019)1.00:0.037048	Symphyonema:0.042957)0.98:0.024310	((7108:0.039308	7804:0.048127)0.53:0.006692	7120_:0.020119)1.00:0.028618)0.88:0.020300	Chroococc:0.100560	(Crinalium:0.005422	Starria:0.045706)1.00:0.068119	((Calothrix:0.093833	Chamaesip:0.081737)0.65:0.019399	Scytonema:0.119203)0.67:0.018594)1.00:0.024096	((((Halospirulina:0.075415	Geitlerin:0.091362)0.95:0.023633	Dactyloco:0.127464)0.88:0.023266	((6803_:0.001230	S_cystis:0.001165)1.00:0.054537	(Radiocystis:0.090390	Gloeothec:0.053353)0.58:0.019823	6313:0.073567)0.77:0.022869)0.52:0.015127	(Chroococs:0.056166	Microcyst:0.063983)1.00:0.040675	8801:0.049417	((MBIC10768:0.021487
Tree using Gemmatimonas as outgroup:
tree 15 = (Gloeobact:0.064851	Gemmatimonas:0.896808	(Syn_P1:0.147143	(((((((Prochloro:0.058040	6308:0.131721)1.00:0.021098	(MBIC10768:0.021480	7325:0.035835	(7312:0.021093	((CALU:0.029975	Pleurocap:0.026226)0.99:0.015286	Dermocarp:0.036424)0.95:0.008621)0.92:0.006875)1.00:0.076292)0.99:0.016467	((8801:0.046323	(Chroococs:0.049893	Microcyst:0.071451)1.00:0.043625)0.55:0.008974	(((6803_:0.001129	S_cystis:0.001193)1.00:0.059482	6313:0.070839)0.61:0.013201	(Radiocystis:0.087705	Gloeothec:0.057157)0.63:0.016978)0.99:0.024472)0.96:0.016578)0.69:0.012656	((Halospirulina:0.077076	Geitlerin:0.092207)0.92:0.021920	Dactyloco:0.134822)0.94:0.027186)0.96:0.029217	(Microcole:0.073068	Symploca:0.052098)1.00:0.030079	((Arthrospi:0.048011	7419:0.035996)1.00:0.032994	(7515:0.023131	IMS101_:0.039390)1.00:0.072716)1.00:0.037829	(((((Fischerel:0.054192	Chloroglo:0.096634)1.00:0.038731	Symphyonema:0.043046)0.98:0.025675	((7108:0.039919	7804:0.048848)0.58:0.006857	7120_:0.019514)1.00:0.027996)0.93:0.019688	((Calothrix:0.091530	Chamaesip:0.079490)0.82:0.019185	Scytonema:0.120227)0.86:0.019643)0.53:0.015232	Chroococc:0.103653	(Crinalium:0.004925	Starria:0.046581)1.00:0.073764)1.00:0.024608)0.96:0.027526	(((((((WH8101:0.010234	CC9605:0.017116)0.96:0.011363	(MIT9313:0.019156	JJ23_1:0.038150)0.92:0.008125)1.00:0.083417	6301_:0.076515)1.00:0.045522	P_holland:0.073601)1.00:0.021801	((Leptolyngbya:0.013030	Plectonem:0.023337)1.00:0.069475	(Planktothrix:0.119367	(Fil_thermo_cyanobacterium:0.057766
Tree using Nitrospira as outgroup:
tree 16 = (Gloeobact:0.105450	Syn_P1:0.147937	(((((((((6803_:0.001182	S_cystis:0.001183)1.00:0.059542	6313:0.072187)0.60:0.013460	(Radiocystis:0.089030	Gloeothec:0.057966)0.62:0.017574)0.98:0.024594	((Chroococs:0.050892	Microcyst:0.071692)1.00:0.044181	8801:0.047179)0.55:0.009489)0.94:0.016219	((Prochloro:0.059176	6308:0.134269)1.00:0.021264	(MBIC10768:0.021605	7325:0.036666	(7312:0.021220	((CALU:0.030479	Pleurocap:0.026673)0.99:0.015780	Dermocarp:0.036790)0.96:0.008899)0.89:0.007145)1.00:0.077720)0.98:0.017083)0.72:0.013986	((Halospirulina:0.077763	Geitlerin:0.092955)0.92:0.021833	Dactyloco:0.136301)0.86:0.026336)0.89:0.029318	(Microcole:0.073159	Symploca:0.052718)0.99:0.030111	((Arthrospi:0.048086	7419:0.036473)0.97:0.032259	(7515:0.023373	IMS101_:0.040016)1.00:0.072575)0.86:0.035143	((((Fischerel:0.054747	Chloroglo:0.097109)1.00:0.039092	Symphyonema:0.043864)0.98:0.025393	((7108:0.040458	7804:0.049388)0.55:0.006804	7120_:0.020158)1.00:0.028573)0.94:0.020544	Chroococc:0.104132	(Crinalium:0.005224	Starria:0.046880)1.00:0.073740	((Calothrix:0.092278	Chamaesip:0.080507)0.82:0.019321	Scytonema:0.121032)0.86:0.019433)0.99:0.025183)0.63:0.027533	((((((Fil_thermo_cyanobacterium:0.058282	Synechococcus:0.081332)1.00:0.103644	Planktothrix:0.121294)0.79:0.020301	(Leptolyngbya:0.013319	Plectonem:0.023416)1.00:0.070656)0.90:0.017424	((((WH8101:0.010162	CC9605:0.017383)0.95:0.011373	(MIT9313:0.019418	JJ23_1:0.038590)0.94:0.008380)1.00:0.084021	6301_:0.077349)1.00:0.045321	P_holland:0.074468)1.00:0.021647)0.89:0.016470
Tree using Planctomyces as outgroup:
tree 17 = (Planctomyces:1.646915	Syn_P1:0.089930	(Gloeobact:0.091167	((((((((((6803_:0.001191	S_cystis:0.001169)1.00:0.059451	6313:0.071803)0.64:0.013670	(Radiocystis:0.088968	Gloeothec:0.057045)0.65:0.017393)0.99:0.024471	((Chroococs:0.050818	Microcyst:0.071084)1.00:0.043970	8801:0.047401)0.56:0.009283)0.95:0.016092	((MBIC10768:0.021703	7325:0.036494	(7312:0.021247	((CALU:0.030240	Pleurocap:0.026636)0.99:0.015724	Dermocarpa:0.036498)0.96:0.008787)0.90:0.007195)1.00:0.077946	(Prochloro:0.058038	6308:0.133547)1.00:0.021611)0.99:0.016939)0.74:0.013670	((Halospirulina:0.076917	Geitlerin:0.091943)0.92:0.021581	Dactyloco:0.134267)0.91:0.026453)0.95:0.029018	(Microcole:0.072305	Symploca:0.052335)1.00:0.030345)0.54:0.011418	((Arthrospi:0.048214	7419:0.036184)1.00:0.032948	(7515:0.022872	IMS101_:0.040079)1.00:0.072832)1.00:0.036977	((((Fischerel:0.054657	Chloroglo:0.096219)1.00:0.038576	Symphyonema:0.043665)0.98:0.025186	((7108:0.040175	7804:0.049097)0.54:0.006768	7120_:0.020005)0.99:0.028452)0.90:0.020484	Chroococc:0.103152	(Crinalium:0.005327	Starria:0.046574)1.00:0.070972	((Calothrix:0.094248	Chamaesip:0.081681)0.69:0.019727	Scytonema:0.121811)0.71:0.019277)0.99:0.024633)0.93:0.027603	(((Syn_Toray:0.012108	Syn_lividusC1:0.006919)1.00:0.088323	Acaryochloris:0.042207)1.00:0.028093	((((((WH8101:0.010055	CC9605:0.017404)0.94:0.011292	(MIT9313:0.019372	JJ23_1:0.038477)0.94:0.008457)1.00:0.083652	6301_:0.076955)1.00:0.045434	P_holland:0.074190)0.99:0.021582	((Leptolyngbya:0.013388
Tree using Spirochaeta as outgroup:
tree 18 = (Gloeobact:0.095524	((((((((Prochloro:0.057062	6308:0.132205)1.00:0.021331	(MBIC10768:0.022080	7325:0.036354	(7312:0.019328	((CALU:0.030286	Pleurocap:0.026528)0.99:0.015783	Dermocarpa:0.036600)0.94:0.008706)0.72:0.006859)1.00:0.076935)0.93:0.015411	((8801:0.045560	(Chroococs:0.050494	Microcyst:0.071348)1.00:0.041707)0.66:0.011066	(((6803_:0.001134	S_cystis:0.001176)1.00:0.056392	6313:0.071352)0.51:0.012903	(Radiocystis:0.088104	Gloeothec:0.058306)0.52:0.017076)0.98:0.023499)0.95:0.016999)0.58:0.014235	((Halospirulina:0.077587	Geitlerin:0.092615)0.93:0.024051	Dactyloco:0.138744)0.66:0.023172)0.93:0.029617	(Microcole:0.070039	Symploca:0.050956)1.00:0.029699)0.50:0.010501	((Arthrospi:0.047898	7419:0.034974)1.00:0.033207	(7515:0.023314	IMS101_:0.038164)1.00:0.070839)1.00:0.036466	((((Fischerel:0.050920	Chloroglo:0.097514)1.00:0.039388	Symphyonema:0.041307)0.99:0.025709	((7108:0.040421	7804:0.049606)0.56:0.006803	7120_:0.019962)1.00:0.028402)0.95:0.020392	Chroococc:0.104568	(Crinalium:0.004967	Starria:0.047331)1.00:0.071946	((Calothrix:0.092119	Chamaesip:0.080174)0.82:0.019120	Scytonema:0.116469)0.87:0.020143)1.00:0.025479)0.92:0.027846	(((Syn_Toray:0.012241	Syn_lividusC1:0.006891)1.00:0.091825	Acaryochloris:0.039992)0.92:0.020653	((((((WH8101:0.009975	CC9605:0.017414)0.96:0.011415	(MIT9313:0.019215	JJ23_1:0.036606)0.93:0.008252)1.00:0.083937	6301_:0.073409)1.00:0.044491	P_holland:0.074211)1.00:0.022237	((Leptolyngbya:0.013401	Plectonem:0.023022)1.00:0.069282	(Planktothrix:0.119974
Tree using Streptococcus as outgroup:
tree 19 = (7403:0.003819	Phormidiu:0.003223	(Pseudanab:0.043818	(Arthronem:0.100681	(((((((((WH8101:0.009955	CC9605:0.017058)0.95:0.011145	(MIT9313:0.019087	JJ23_1:0.037700)0.92:0.008161)1.00:0.082830	6301_:0.075037)1.00:0.044545	P_holland:0.073522)1.00:0.021002	((Leptolyngbya:0.013618	Plectonem:0.022509)1.00:0.069850	(Planktothrix:0.118701	(Fil.thermo.cyanobacterium:0.051670	Synechococcus:0.083779)1.00:0.110283)0.72:0.019286)0.83:0.016310)0.82:0.015484	Oscillato:0.115525)0.74:0.017105	((Syn_Toray:0.011807	Syn_lividusC1:0.006868)1.00:0.089586	Acaryochloris:0.038508)0.95:0.021957)0.79:0.018961	(((((((Chroococs:0.050763	Microcyst:0.068948)1.00:0.042969	8801:0.046939)0.53:0.009401	(((6803_:0.001125	S_cystis:0.001212)1.00:0.057700	6313:0.071221)0.66:0.013471	(Radiocystis:0.088475	Gloeothec:0.054924)0.71:0.017818)0.96:0.024170)0.91:0.015875	((MBIC10768:0.021433	7325:0.036188	(7312:0.020768	((CALU:0.029755	Pleurocap:0.026202)0.99:0.015677	Dermocarp:0.035767)0.96:0.008757)0.86:0.007144)1.00:0.077533	(Prochloro:0.056938	6308:0.133546)1.00:0.021426)0.97:0.016842)0.70:0.014167	((Halospirulina:0.075911	Geitlerin:0.089585)0.92:0.021651	Dactyloco:0.132567)0.79:0.024140)0.80:0.028259	(Microcole:0.070902	Symploca:0.051563)1.00:0.029581)0.53:0.011248	((Arthrospi:0.047298	7419:0.035597)1.00:0.032036	(7515:0.022280	IMS101_:0.039515)1.00:0.071291)1.00:0.035330	((((Fischerel:0.053321	Chloroglo:0.094424)1.00:0.037682	Symphyonema:0.043190)0.98:0.024359	((7108:0.039382	7804:0.048095)0.52:0.006617	7120_:0.020056)1.00:0.028344)0.89:0.020272
Tree using Thermodesulfobacterium as outgroup:
tree 20 = (6803_:0.001144	S_cystis:0.001158	(Radiocystis:0.087000	(((((Chroococs:0.050637	Microcyst:0.071602)1.00:0.039827	8801:0.045385)0.67:0.010839	(((Prochloro:0.056496	6308:0.130726)1.00:0.021351	(MBIC10768:0.022126	7325:0.036249	(7312:0.017784	((CALU:0.030365	Pleurocap:0.026466)0.99:0.015801	Dermocarpa:0.036586)0.95:0.008863)0.76:0.007044)1.00:0.077482)0.95:0.015864	(((Halospirulina:0.076977	Geitlerin:0.093287)0.92:0.021844	Dactyloco:0.135652)0.71:0.023595	((Microcole:0.067889	Symploca:0.052662)0.98:0.027491	(((Arthrospi:0.044345	7419:0.034695)0.89:0.032698	(7515:0.023096	IMS101_:0.038022)1.00:0.069631)0.84:0.035750	((((((Fischerel:0.052764	Chloroglo:0.097127)1.00:0.038978	Symphyonema:0.040970)0.99:0.026333	((7108:0.040397	7804:0.049180)0.52:0.006731	7120_:0.020053)1.00:0.027322)0.96:0.019269	((Calothrix:0.087693	Chamaesip:0.078457)0.80:0.017443	Scytonema:0.114471)0.88:0.020023)0.66:0.016294	Chroococc:0.101138	(Crinalium:0.004711	Starria:0.047077)1.00:0.072862)1.00:0.022971	((((Syn_Toray:0.010566	Syn_lividusC1:0.007359)1.00:0.092687	Acaryochloris:0.040187)0.89:0.020517	((((((WH8101:0.010486	CC9605:0.017334)0.99:0.012435	(MIT9313:0.019049	JJ23_1:0.034864)0.72:0.006027)1.00:0.083048	6301_:0.070468)1.00:0.045489	P_holland:0.074578)1.00:0.022682	((Leptolyngbya:0.013457	Plectonem:0.022940)1.00:0.069330	(Planktothrix:0.114678	(Fil_thermo_cyanobacterium:0.056918	Synechococcus:0.082391)1.00:0.102118)0.86:0.020921)0.95:0.017390)0.94:0.016492	Oscillato:0.122841)0.69:0.014431)0.90:0.017771
Tree using Thermotoga as outgroup:
tree 21 = (6803_:0.001114	S_cystis:0.001190	(((Radiocystis:0.088403	Gloeothec:0.058022)0.59:0.017177	(((Chroococs:0.050622	Microcyst:0.071528)1.00:0.043923	8801:0.046941)0.55:0.009420	(((Prochloro:0.058359	6308:0.133158)1.00:0.021421	(MBIC10768:0.021659	7325:0.036384	(7312:0.021125	((CALU:0.030160	Pleurocap:0.026486)0.99:0.015625	Dermocarp:0.036589)0.96:0.008740)0.88:0.007144)1.00:0.077374)0.98:0.016632	(((Halospirulina:0.077536	Geitlerin:0.092403)0.94:0.022234	Dactyloco:0.135802)0.84:0.026586	((Microcole:0.072939	Symploca:0.052358)1.00:0.029831	((Arthrospi:0.048268	7419:0.036276)1.00:0.032556	(7515:0.023146	IMS101_:0.039929)1.00:0.073146)1.00:0.036918	((((Fischerel:0.054369	Chloroglo:0.096352)1.00:0.038789	Symphyonema:0.043345)0.98:0.025114	((7108:0.040277	7804:0.049113)0.54:0.006689	7120_:0.020045)1.00:0.028437)0.94:0.020206	Chroococc:0.103516	(Crinalium:0.004822	Starria:0.046859)1.00:0.073389	((Calothrix:0.090936	Chamaesip:0.079707)0.84:0.019269	Scytonema:0.119509)0.88:0.019484)1.00:0.025058	((((Syn_Toray:0.012130	Syn_lividusC1:0.006906)1.00:0.088337	Acaryochloris:0.042074)1.00:0.028004	((((((WH8101:0.010189	CC9605:0.017413)0.95:0.011462	(MIT9313:0.019398	JJ23_1:0.038713)0.94:0.008338)1.00:0.083572	6301_:0.076758)1.00:0.045015	P_holland:0.074106)1.00:0.021808	((Leptolyngbya:0.013509	Plectonem:0.023301)1.00:0.069946	(Planktothrix:0.120718	(Fil_thermo_cyanobacterium:0.057920	Synechococcus:0.080986)1.00:0.102437)0.80:0.019905)0.91:0.017385)0.91:0.016686
Tree using Verrucomicrobia as outgroup:
tree 22 = (Verrucomicrobia:1.498833	(((7403:0.003851	Phormidiu:0.003294)1.00:0.043768	Pseudanab:0.045598)1.00:0.047828	Arthronem:0.097719)0.66:0.045493	((((((((Fil_thermo_cyanobacterium:0.058240	Synechococcus:0.081055)1.00:0.101907	Planktothrix:0.119416)0.87:0.020402	(Leptolyngbya:0.013621	Plectonem:0.023194)1.00:0.070260)0.98:0.017098	((((WH8101:0.010116	CC9605:0.017451)0.94:0.011394	(MIT9313:0.019387	JJ23_1:0.038706)0.94:0.008482)1.00:0.084114	6301_:0.077416)1.00:0.045599	P_holland:0.074831)1.00:0.021913)0.97:0.016397	Oscillato:0.120351)0.79:0.017958	((Syn_Toray:0.012084	Syn_lividusC1:0.007043)1.00:0.088162	Acaryochloris:0.042693)0.99:0.027754)0.84:0.018538	(((((((6803_:0.001166	S_cystis:0.001130)1.00:0.058972	6313:0.072082)0.54:0.013684	(Radiocystis:0.089097	Gloeothec:0.058652)0.56:0.017221)0.97:0.024260	((Chroococs:0.050956	Microcyst:0.071682)1.00:0.044338	8801:0.047606)0.57:0.009309)0.94:0.016311	((Prochloro:0.058220	6308:0.133431)0.94:0.021194	(MBIC10768:0.021784	7325:0.036459	(7312:0.021328	((CALU:0.030345	Pleurocap:0.026568)0.99:0.015695	Dermocarp:0.036664)0.96:0.008787)0.90:0.007204)1.00:0.078246)0.90:0.017057)0.66:0.013821	((Halospirulina:0.077535	Geitlerin:0.092674)0.87:0.021625	Dactyloco:0.135278)0.92:0.027112)0.88:0.029294	(Microcole:0.072629	Symploca:0.051336)0.95:0.030144	((Arthrospi:0.048294	7419:0.036949)1.00:0.032863	(7515:0.023251	IMS101_:0.039816)1.00:0.073397)1.00:0.037304	((((Fischerel:0.054735	Chloroglo:0.097038)1.00:0.038984	Symphyonema:0.043831)0.97:0.025000	((7108:0.040435	7804:0.049349)0.54:0.006741
[truncated: 9 more columns]
