# Supplementary material for: The origin of multicellularity in cyanobacteria
Source: BMC Evol Biol. 2011 Feb 14;11:45. doi: 10.1186/1471-2148-11-45 (PMC3271361; doi:10.1186/1471-2148-11-45)
Supplement: Additional file 6 — Phylogenetic tree of cyanobacteria - newick format. Phylogenetic tree of 1,254 cyanobacterial sequences including six chloroplasts and six Eubacteria analyzed using maximum likelihood analysis with a GTR+G+I estimated substitution model, conducted with the software RAxML. [file 1471-2148-11-45-S6.txt]

(Pleurocapsa_spOU_11__1295_bp:0.02631231411104975604,((Pleurocapsa_spCALU_1126__1295_bp:0.00799899574150964715,Pleurocapsa_minor_r__strain_SAG_4_99__1295_bp:0.03359955888228204068)58:0.01173766761492749458,((Chroococcidiopsis_spCCMP1489_r__strain_CCMP1489__1295_bp:0.10891713419037625521,Pleurocapsa_PCC7319__for__r_1295_bp:0.07114180849049607513)24:0.04055229440090210580,(Pleurocapsa_sp_r__1295_bp:0.05877708425217165189,(Myxosarcina_PCC_7312__1295_bp:0.07095789145922072605,((Myxosarcina_PCC_7325__1295_bp:0.10404844771348009669,(Stanieria_PCC7301__for__r_1295_bp:0.07620196344594226678,(Dermocarpa_spMBIC10004__for__r_1295_bp:0.00000107493804200273,Dermocarpa_spMBIC10768__for__r_1295_bp:0.00000107493804200273)100:0.01369151059496789488)88:0.05397443187546231702)20:0.01507628561228527633,(Dermocarpella_incrassata_r__strain_SAG_29_84__1295_bp:0.06909620952989785347,(((((Synechocystis_trididemni__for__r__1295_bp:0.17906602093671247777,Prochloron_sp_for____1295_bp:0.07732954455832899421)98:0.10579891378564648674,((Synechocystis_PCC6308_1295_bp:0.07405007396301285794,Cyanobacterium_spMBIC10216__for__r__1295_bp:0.10039968299313963007)100:0.20616833696634390138,(Synechococcus_spUH7__1295_bp:0.05714074955966800401,(Synechococcus_spHOG__1295_bp:0.02048873786914148787,(Synechococcus_spT71__1295_bp:0.04262842284655470743,((Synechococcus_sp_for__r_strain_PCC7003__1295_bp:0.02000938981193742944,Synechococcus_sp_r__strain_PCC_7002__1295_bp:0.00000107493804200273)52:0.00323473745281303024,((Synechococcus_sp_for__r_strain_PCC73109__1295_bp:0.00677327502518018740,((Phormidium_spMBIC10210__for__r_strain_MBIC10210__1295_bp:0.09420322157070444569,Oscillatoria_rosea_IAM_M_220__for_____1295_bp:0.02318251245806798866)100:0.06991434108803974701,((Synechococcus_sp_for__r_strain_PCC7117__1295_bp:0.00000107493804200273,Synechococcus_spPH40__1295_bp:0.00000107493804200273)42:0.00000107493804200273,Synechococcus_spPCC_8807__1295_bp:0.00328902705079451478)54:0.00000107493804200273)66:0.00317134637088982039)76:0.00679065483261300645,Synechococcus_elongatus_CCMP1630___1295_bp:0.00670427701570433781)32:0.00000107493804200273)76:0.05696633995543601975)98:0.02913268617869136171)98:0.07854819451993437507)100:0.08515050489449604854)42:0.02450309846802653860)14:0.02464515126413055132,(((Spirulina_major_0BB36S18_r__strain_0BB36S18__1295_bp:0.00326853983499947190,(Spirulina_PCC6313:0.00675425956900034020,Spirulina_spGLS010__1295_bp:0.01002682977599288032)98:0.02393811305841207424)100:0.15646177142548653438,(((Spirulina_spstrain_CCC_Snake_PY_85__r___1295_bp:0.07849486940208662278,Spirulina_spstrain_MPI_S4__r__1295_bp:0.17084771369931764373)20:0.02139225895667115976,Spirulina_subsalsa_IAM_M_223__for_____1295_bp:0.14613110091143696745)72:0.04519515607575549931,((Halospirulina_sp_CCC_Baja_95_Cl_3__r___1295_bp:0.01036811964448721562,Halospirulina_sp_MPI_S3__r__1295_bp:0.04628270532799319548)98:0.02060458610574544477,Halospirulina_tapeticola_CCC_Baja_95_Cl_2_1295_bp:0.00000107493804200273)100:0.20303035255770751633)16:0.03322264595147451927)48:0.05027089753533146854,((Rubidibacter_lacunae_KORDI_51_2___1295_bp:0.24319081947811602151,(Halothece_spPCyano42__1295_bp:0.00686373835381980709,Halothece_sp_r__strain_MPI_96P605__1295_bp:0.00000107493804200273)100:0.16720979972505581324)96:0.09672492141699234880,(((Dactylococcopsis_sp_PCC_8305_1295_bp:0.01937626447244582967,((Cyanothece_sp104__1295_bp:0.01462999593036827528,(Cyanothece_sp109__1295_bp:0.00335523202988134662,Cyanothece_sp113__1295_bp:0.00000107493804200273)100:0.02088770437284002274)66:0.01166127636911776233,Cyanothece_sp115__1295_bp:0.01446502473209214899)46:0.01179507585201957677)70:0.00824402184793220257,Cyanothece_spGSL007__1295_bp:0.02909179885379181013)100:0.05352263943546298891,(((Cyanothece_sp_r__strain_PCC_7418__1295_bp:0.00400321376644692875,Halothece_spPCC_7418__1295_bp:0.00276773658486524502)100:0.08326416943880247945,((Euhalothece_sp_r__strain_MPI_95AH10__1295_bp:0.02629357285426806023,Euhalothece_spZ_M001__1295_bp:0.02036385996266639256)62:0.03218030545877667570,Euhalothece_sp_r__strain_MPI_96N304__1295_bp:0.03932700474503152133)16:0.00392600903335826781)42:0.01476420203910144835,Euhalothece_sp_r__strain_MPI_95AH13__1295_bp:0.03230244444282358296)36:0.00000107493804200273)100:0.19013057256443130494)56:0.05490457391479903332)28:0.03516591732155517624)6:0.02582681657529031088,(((Stanieria_cyanosphaera_PCC_7437___1295_bp:0.00000107493804200273,Stanieria_cyanosphaera__for__r_1295_bp:0.00000107493804200273)100:0.15448447673424439697,(((((((CfLeptolyngbya_spGreenland_10__1295_bp:0.15312860248043794198,(Pseudanabaenaceae_cyanobacterium_PBP_U_KK1___1295_bp:0.13382242867627783256,(Pseudanabaena_tremula_UTCC_471___1295_bp:0.00531840633228988606,Phormidium_spSAG_37_90__1295_bp:0.02918721107500491310)100:0.07801268408218790806)46:0.02030293096164749803)34:0.03295211017759700628,(((((Leptolyngbya_spNi6_C2__for__r_1295_bp:0.00694080751139550776,(Phormidium_spIAM_M_99__for____1295_bp:0.00000107493804200273,(Leptolyngbya_angustata_UTCC_473___1295_bp:0.00657919113228490338,((L_boryanum_1295_bp:0.01678888533265774502,L_foveolarum__r__1295_bp:0.00658927752630189285)26:0.00000107493804200273,(Leptolyngbya_spCENA104__1295_bp:0.00000107493804200273,((Leptolyngbya_tenerrima_UTCC_77___1295_bp:0.00994295655909463623,Oscillatoria_spIAM_M_117__for_____1295_bp:0.01326348327368304103)46:0.00000107493804200273,Leptolyngbya_spBN34__1295_bp:0.00329424281472602163)10:0.00000107493804200273)6:0.00000107493804200273)10:0.00000107493804200273)12:0.00327862796032134468)36:0.00975602040288152221)100:0.35526733965981599495,(Synechococcus_C9:0.25048053402740166895,Filthermocyanobacterium:0.10819742321913039529)98:0.17831118328190340150)12:0.04500934103499444616,((((Phormidium_spMBIC10002__for__r_1295_bp:0.13042904806642893756,(AF170756_LPP_group_cyanobacterium_QSSC3cya___1295_bp:0.24086752326604385366,(AF170757_LPP_group_cyanobacterium_QSSC5cya___1295_bp:0.10075091889074851148,((((Synechococcus_sp_for__r_strain_PCC7335__1295_bp:0.06201199514967051934,Phormidium_spOU_10__1295_bp:0.03246245379133198827)62:0.02380432058491138356,LPP_group_MBIC10597__for__r_1295_bp:0.03784969931290528555)48:0.01335524286211591145,((((Plectonem:0.05193097266789507144,(Phormidium_spMBIC10818__for__r_strain_MBIC10818__1295_bp:0.00000107493804200273,Synechococcus_spMBIC10598__for__r_strain_MBIC10598__1295_bp:0.00330285519714315374)100:0.08355943768546435224)56:0.02362485295456617437,Leptolyngbya_spOU_8__1295_bp:0.06676501466806816776)48:0.01542789989924047908,Leptolyngbya_ant_lh52_1:0.00000107493804200273)14:0.00373859794229247080,Leptolyngbya_spOU_14__1295_bp:0.04204067540323540297)60:0.02693654297244524320)2:0.00422075715147575935,AF170758_LPP_group_cyanobacterium_QSSC8cya___1295_bp:0.02634402215901317582)12:0.01406570535000982100)30:0.03777330191878466858)80:0.04326389300576683611)84:0.05563034642693612947,(LPP_group_MBIC10086__for__r_1295_bp:0.07501477584328618275,(((Oscillatoriales_cyanobacterium_OU_4___1295_bp:0.02411043632313942045,Oscillatoriales_cyanobacterium_UVFP2_r__strain_UVFP2__1295_bp:0.00000107493804200273)100:0.07448434015589462664,Synechococcus_spIR11__1295_bp:0.14792171144077051470)76:0.12583434364287227059,(((Halomicronema_spTFEP1__1295_bp:0.00000107493804200273,Halomicronema_spSCyano39__1295_bp:0.02091430392661333681)100:0.12330937257825565212,((Filamentous_cyanobacterium_GSL035___1295_bp:0.13437573965445848145,((Pseudanabaenaceae_cyanobacterium_HTT_U_KK3___1295_bp:0.21006955879004693410,(Leptolyngbya_sp0BB30S02_r__strain_0BB30S02__1295_bp:0.03158818680697545594,(Oscillatoria_sp195_A7__1295_bp:0.06360494327980910356,(((((Spirulina_laxissima_strain_SAG_256_80___1295_bp:0.07609588409298401190,Phormidium_spMBIC10025__for__r_strain_MBIC10025__1295_bp:0.02336460669407211879)48:0.02345554764495944369,Oscillatoria_sp_my:0.12246392143886529469)46:0.03545315472102262416,Phormidium_sp195_A12__1295_bp:0.01053331897084128568)6:0.00303515703410426642,(Leptolyngbya_PCC7104__for__r_1295_bp:0.01741439124173057434,Leptolyngbya_sp0BB24S04_r__strain_0BB24S04__1295_bp:0.03118565948540292024)38:0.01063112983502060953)4:0.01423281457416853725,((Leptolyngbya_spKovacik_1999/1__1295_bp:0.03783869227720156742,((Leptolyngbya_nodulosa_UTEX_2910___1295_bp:0.02739988402134403700,Leptolyngbya_sp0BB32S02_r__strain_0BB32S02__1295_bp:0.00335509216354007173)64:0.01715919757619786129,(Phormidium_spSAG_61_90__1295_bp:0.03532203905373196978,Oscillatoria_neglecta_IAM_M_82__for_____1295_bp:0.01736282680673519041)24:0.00000107493804200273)28:0.00914456898351592024)30:0.01257014216449997557,(Leptolyngbya_spMX1__1295_bp:0.01350373718735754444,Leptolyngbya_sp0BB19S12_r__strain_0BB19S12__1295_bp:0.00000107493804200273)42:0.00688595940050371318)4:0.00318876661348171941)10:0.00633184367637159955)40:0.04228857020824913077)92:0.09708843606000976123)46:0.09297227148385571460,((Cyanobacterium_OSC__1295_bp:0.23439185263335970966,Cyanobacterium_62_2__1295_bp:0.09558638671609891169)50:0.02626291772749444337,(((Leptolyngbya_spHBC8__1295_bp:0.03762059201274236403,((Leptolyngbya_spHBC1__1295_bp:0.06486196464556588659,((LPP_group_MBIC10087__for__r_1295_bp:0.03494267372133015581,LPP_group_MBIC10012__for__r_1295_bp:0.01425829715216309947)72:0.03397691701521730195,Filamentous_cyanobacterium_73_2___1295_bp:0.04229534771420651734)26:0.01230109531217349512)68:0.02877483578493515715,(Cyanobacterium_EBD14__1295_bp:0.10668444283413297535,(Cyanobacterium_EBD07__1295_bp:0.02744173174233434723,Cyanobacterium_EBD11__1295_bp:0.00000107493804200273)100:0.04257489173748522232)24:0.00196459387996314634)28:0.02412018309705412505)86:0.05770237392016035888,Phormidium_spMBIC10070__for__r_1295_bp:0.04336975128131918822)92:0.03586438118614516946,((Filamentous_cyanobacterium_FLK9___1295_bp:0.08045509308022712192,Cyanobacterium_SC_1__1295_bp:0.01887830343264551916)100:0.11366991372909011904,((((Phormidium_persicinum_SAG_80_79___1295_bp:0.00000107493804200273,Phormidium_persicinum_CCMP638__for__r__1295_bp:0.00332033257957039651)30:0.00000107493804200273,Leptolyngbya_PCC7375__for__r_1295_bp:0.00332170213798120605)92:0.00000107493804200273,Phormidium_persicinum__for____1295_bp:0.01346606899961089003)88:0.00241333408378753165,(Leptolyngbya_spHBC2__1295_bp:0.00000107493804200273,(Leptolyngbya_spFLKBBD1__1295_bp:0.00000107493804200273,Leptolyngbya_spP2b_2__1295_bp:0.00331704115220154755)100:0.02052131639075414557)100:0.04267907274068494933)100:0.11322515833818051767)56:0.04774036126876992497)28:0.03713177843704820041)50:0.04386709028086304557)4:0.01754014056064844701)14:0.05675981866406649978,Leptolyngbya_spHBC3__1295_bp:0.09479286335580644485)4:0.02239589817183648690)0:0.04310600883774249464,Leptolyngbya_spITAC101__1295_bp:0.13024247509779801613)0:0.01096125367723508118)2:0.01618880978168407009)6:0.05899091507586921856)14:0.09319166053657162996,((((Synechococcus_PCC7943__1295_bp:0.00000107493804200273,Syn_PCC6301_:0.00000107493804200273)100:0.07618650095119527954,(MEU40335_Microcystis_elabens_NIES42__r___1295_bp:0.36014978524923180192,MHU40336_Microcystis_holsatica_NIES43__r___1295_bp:0.10998469901532439974)98:0.15276195852087004479)70:0.07984547137605796374,(Synechococcus_PCC9005__1295_bp:0.01073036267226806610,(((Synechococcus_spMBIC10456__for__r__1295_bp:0.02087220934592955157,Synechococcus_sp_for__r_strain_PCC7001__1295_bp:0.01371912605150289038)26:0.00651340980226559549,((((((((Synechococcus_spMBIC10007__for__r__1295_bp:0.01681153470726582527,(Cyanobium_spJJ9_A3_r__strain_JJ9_A3__1295_bp:0.00000107493804200273,Cyanobium_spJJ12A2_r__strain_JJ12A2__1295_bp:0.01664625585664037538)92:0.03137493969740452748)20:0.01001819689539218058,Cyanobium_spJJ2_3_r__strain_JJ2_3__1295_bp:0.04581078215773034396)2:0.00000107493804200273,(((Cyanodictyon_spJJCD_r__strain_JJCD__1295_bp:0.00633297595354997533,Cyanobium_spJJR2A5_r__strain_JJR2A5__1295_bp:0.03512758836625260589)56:0.01041837255604993219,(Cyanobium_spJJ22K_r__strain_JJ22K__1295_bp:0.00981732582970032408,(Synechococcus_spTAG__1295_bp:0.00668827841759409361,((Synechococcus_spMBIC10459__for__r__1295_bp:0.00000107493804200273,(((Synechococcus_spPS840__1295_bp:0.01054059005496411384,((Cyanobium_spJJ12_6_r__strain_JJ12_6__1295_bp:0.00000107493804200273,(Cyanobium_spJJ17_5_r__strain_JJ17_5__1295_bp:0.00000107493804200273,AF098373_Synechococcus_like_strP211___1295_bp:0.00330548734234194447)48:0.00330171236201723395)94:0.03958761845725784073,(Synechococcus_spPS845__1295_bp:0.01662617848688762584,(AF098370_Synechococcus_like_strACE___1295_bp:0.00000107493804200273,(AF098371_Synechococcus_like_strPENDANT___1295_bp:0.00653633082923596540,AF098372_Synechococcus_like_strABRAXAS___1295_bp:0.05896890965644661919)72:0.00711925551341002338)94:0.02613635638701411121)100:0.04034660221182072293)44:0.04035954700286410041)16:0.00610519742426967986,(Synechococcus_spWH_5701__1295_bp:0.00657949009996009176,Synechococcus_sp1tu39s01_r__strain_1tu39s01__1295_bp:0.00000107493804200273)12:0.00000107493804200273)10:0.01008392797592828384,(Cyanobium_spJJ11D3_r__strain_JJ11D3__1295_bp:0.00000107493804200273,Cyanobium_spJJ13_6_r__strain_JJ13_6__1295_bp:0.00329553564803482376)90:0.01004856624883453294)24:0.01358881117182812910)60:0.04100465777204352624,(((Synechococcus_spPS680__1295_bp:0.00000107493804200273,((Synechococcus_spBAC_9803__1295_bp:0.03788461698171573938,Synechococcus_spBAC_9810__1295_bp:0.03061000521071698816)98:0.01309573860812888318,Synechococcus_sp0tu28s07_r__strain_0tu28s07__1295_bp:0.00000107493804200273)34:0.00329550083766776006)2:0.00000107493804200273,(Synechococcus_spNAN__1295_bp:0.00328597112513766797,Aphanothece_sp0BB21S01_r__strain_0BB21S01__1295_bp:0.00000107493804200273)58:0.00328465351592700881)6:0.00000107493804200273,Cyanobium_sp0BB42S04_r__strain_0BB42S04__1295_bp:0.00329822727673142286)58:0.01008941756594785091)22:0.00663082363558245309)14:0.00342883431601706968)0:0.00000107493804200273)24:0.01373313164204476543,((Synechococcus_PCC7920__1295_bp:0.00673621937948413758,(Cyanobium_spJJ9_5_r__strain_JJ9_5__1295_bp:0.00000107493804200273,((Cyanobium_spPCC_6904__1295_bp:0.00000107493804200273,(((((Cyanobium_spJJ22_10_r__strain_JJ22_10__1295_bp:0.00000107493804200273,(Cyanobium_spJJ19_11_r__strain_JJ19_11__1295_bp:0.00330935454167589427,Cyanobium_spJJ10_3_r__strain_JJ10_3__1295_bp:0.00331562226979939057)14:0.00000107493804200273)40:0.00000107493804200273,Synechococcus_spGL150636_r__strain_GL150636__1295_bp:0.01672468953934506258)42:0.00331594222098573589,(((((Cyanobium_spJJ15_13_r__strain_JJ15_13__1295_bp:0.00858117425652620003,Cyanobium_spJJ5_5_r__strain_JJ5_5__1295_bp:0.00332327296933338564)18:0.00000107493804200273,Cyanobium_spJJ7_9_r__strain_JJ7_9__1295_bp:0.00331723975714281766)4:0.00000107493804200273,Synechococcus_spPCC_8966__1295_bp:0.00000107493804200273)32:0.00000107493804200273,Synechococcus_spPS715__1295_bp:0.01001566657459285886)20:0.00177224729859010947,(Synechococcus_PCC7918__1295_bp:0.00000107493804200273,(Microcystis_holsatica_DNA_for_____1295_bp:0.08088095444349821528,(Microcystis_elabens_DNA_for____1295_bp:0.00000107493804200273,(Synechococcus_spEW15__1295_bp:0.00331594159434797121,Synechococcus_PCC7009__1295_bp:0.00000107493804200273)24:0.00333733367128115008)16:0.00000107493804200273)30:0.00689109781082140101)0:0.00227614165808388488)2:0.00406284675145232674)0:0.00000107493804200273,Synechococcus_spBN39__1295_bp:0.00331126358222176391)0:0.00000107493804200273,AF098374_Synechococcus_like_strP212___1295_bp:0.01341707700392904407)2:0.00000107493804200273)2:0.00000107493804200273,Cyanobium_spJJ8_4_r__strain_JJ8_4__1295_bp:0.00000107493804200273)12:0.00000107493804200273)28:0.00678338658806923889)10:0.00000107493804200273,Cyanobium_spY0011__1295_bp:0.03413280276917305539)10:0.00658261317009163540)18:0.01032833975878156944)10:0.00701132445969225061,(((Cyanobium_spJJM10D5_r__strain_JJM10D5__1295_bp:0.03989454154391269824,Synechococcus_spCENA108__1295_bp:0.00774192600778342375)42:0.00808063106210813592,Merismopedia_spCENA106__1295_bp:0.02601526394311184931)12:0.00000107493804200273,(Synechococcus_spPS723__1295_bp:0.01904323837122574858,Cyanobium_spJJNV_r__strain_JJNV__1295_bp:0.01533966660007356382)36:0.00683724441504210412)22:0.00829917227384239890)4:0.01367229120731908165,(((Synechococcus_spBN31__1295_bp:0.02396016193774155173,((Cyanobium_spJJM10A4_r__strain_JJM10A4__1295_bp:0.01314237238408950265,Synechococcus_spACT9807__1295_bp:0.01706049024984711976)94:0.03586736507094755860,(Cyanobium_spLB03__1295_bp:0.00329956047292340833,Cyanobium_spJJ9_C6_r__strain_JJ9_C6__1295_bp:0.00000107493804200273)100:0.01002587749016212691)46:0.01407532010434713564)10:0.00321509918652623230,(Cyanobium_spJJ19B5_r__strain_JJ19B5__1295_bp:0.02804415367332176515,((((Synechococcus_spKORDI_78__1295_bp:0.00000107493804200273,Synechococcus_spKUAC_3043__1295_bp:0.03407003411387208441)98:0.01031665837214812767,((Synechococcus_spMinos11__1295_bp:0.00330184381472373601,(Synechococcus_spKORDI_15__1295_bp:0.00000107493804200273,Synechococcus_spKORDI_30__1295_bp:0.00330700459935225717)30:0.00000107493804200273)100:0.06444349714522194794,((Syn_WH8101:0.00000107493804200273,(((Synechococcus_spKORDI_18__1295_bp:0.00331073183010572453,Synechococcus_spKORDI_17__1295_bp:0.00000107493804200273)24:0.00331858081235739339,Synechococcus_spKORDI_63__1295_bp:0.00000107493804200273)26:0.00000107493804200273,Synechococcus_spRS9918__1295_bp:0.01011131924462642731)20:0.00666597802054285857)80:0.03051559889795279340,(((Synechococcus_spC129__1295_bp:0.00657095424859587690,(((Synechococcus_spIOCAS0401__1295_bp:0.00323908402450439649,((Synechococcus_spKORDI_12__1295_bp:0.00000107493804200273,(Synechococcus_spWH_8012__1295_bp:0.00323883538478514322,(Synechococcus_spKORDI_13__1295_bp:0.00323901257176475131,((Syn_CC9605:0.00000107493804200273,Synechococcus_spKORDI_42__1295_bp:0.00000107493804200273)12:0.00000107493804200273,Synechococcus_spIOCAS0402__1295_bp:0.00000107493804200273)32:0.00000107493804200273)46:0.00000107493804200273)88:0.00650180133076599769)70:0.00323904655739026305,(((Synechococcus_spWH_8016__1295_bp:0.00000107493804200273,(Synechococcus_spAlmo3__1295_bp:0.00986892200944930638,Synechococcus_spWH_8020__1295_bp:0.00000107493804200273)24:0.00325621222265323751)60:0.01917962885433357675,(Synechococcus_spOli31__1295_bp:0.00654661340396364873,(((Synechococcus_spKORDI_54__1295_bp:0.00987026502927403591,(((AF001478_Synechococcus_WH7805__1295_bp:0.04077368959494943879,(Synechococcus_spKORDI_56__1295_bp:0.00000107493804200273,(Synechococcus_spKORDI_70__1295_bp:0.00328527094801649025,Synechococcus_spWH_8018__1295_bp:0.00000107493804200273)70:0.00328389219543275641)24:0.00000107493804200273)52:0.00328129790321254455,((Synechococcus_spKORDI_65__1295_bp:0.00000107493804200273,(Synechococcus_spKORDI_11__1295_bp:0.00000107493804200273,Synechococcus_spKORDI_16__1295_bp:0.00000107493804200273)82:0.00000107493804200273)64:0.00327498955758175406,(Synechococcus_spWH_7803__1295_bp:0.00000107493804200273,AF081834_Synechococcus_WH7803__1295_bp:0.00000107493804200273)58:0.00000107493804200273)56:0.00338928769867157713)14:0.00000107493804200273,Synechococcus_spKORDI_50__1295_bp:0.00000107493804200273)30:0.00000107493804200273)56:0.00000107493804200273,((AF053397_Prochlorococcus_spMIT9303___1295_bp:0.01353387041161734951,AF053399_Prochlorococcus_spMIT9313___1295_bp:0.00968777975794483416)72:0.02140819107369406130,(AF115270_Prochlorococcus_spMIT9211___1295_bp:0.02536552840693177477,(P_marinus__for_1295_bp:0.01924124657540610128,((Prochlorococcus_marinus_subsppastoris_stTL1___1295_bp:0.00317463136180470796,((AF001467_Prochlorococcus_spNATL2A___1295_bp:0.00649458957060945839,Prochlorococcus_marinus_subsppastoris_stTL2___1295_bp:0.00325130965122811741)90:0.00644626356955203296,AF001471_Prochlorococcus_spPAC1___1295_bp:0.00322931833657851127)66:0.00328777154889396813)90:0.01944275536247684275,(((Prochlorococcus_marinus_strEQPAC1___1295_bp:0.00000107493804200273,Prochlorococcus_spCCMP1426__1295_bp:0.00319638679192481246)74:0.00320604626993590018,(AF001474_Prochlorococcus_spTATL1A___1295_bp:0.00320656631916600623,(AF001470_Prochlorococcus_spNATL2___1295_bp:0.00318960912913277298,Prochlorococcus_spNATL1__1295_bp:0.00000107493804200273)20:0.00000107493804200273)52:0.00000107493804200273)76:0.01541142674595412029,(AF001472_Prochlorococcus_spGP2___1295_bp:0.00636242806964669103,(AF115268_Prochlorococcus_spMIT9201___1295_bp:0.00000107493804200273,((AF053398_Prochlorococcus_spMIT9312___1295_bp:0.00317600854504014552,AF053396_Prochlorococcus_spMIT9302___1295_bp:0.00635735546321586093)12:0.00000107493804200273,((AF115271_Prochlorococcus_spMIT9215___1295_bp:0.03620464878053099994,(AF115269_Prochlorococcus_spMIT9202___1295_bp:0.00000107493804200273,Prochlorococcus_marinus_strTAK9803_2___1295_bp:0.00000107493804200273)94:0.00000107493804200273)28:0.00321467031729328473,(AF001475_Prochlorococcus_spTATL1B___1295_bp:0.00959324030661362452,AF001468_Prochlorococcus_spMIT9107___1295_bp:0.00000107493804200273)42:0.00643618387533601531)30:0.00315142406934241451)30:0.00315614777901731007)16:0.00000107493804200273)54:0.01491457814510072089)92:0.01738064368311389996)60:0.01185427919607861570)56:0.00534180702941237408)86:0.02047214490211388474)62:0.02671034279101092493)14:0.00678433741439102116,Synechococcus_spRS9920__1295_bp:0.00000107493804200273)6:0.00000107493804200273)40:0.01497867813765194588)18:0.01375474716205535471,(((Synechococcus_spKORDI_49__1295_bp:0.00000107493804200273,Synechococcus_spKORDI_36__1295_bp:0.00326609734342815997)100:0.01061774242489463109,(Synechococcus_spKORDI_71__1295_bp:0.00000107493804200273,Synechococcus_spRS9921__1295_bp:0.00331253466673166273)100:0.04782429331308518661)40:0.01359490357373147745,Synechococcus_spKORDI_52__1295_bp:0.00743265301186665870)4:0.00000107493804200273)6:0.00240795902113278811)2:0.00000107493804200273)6:0.00000107493804200273,Cyanobacterium_5X15_r__1295_bp:0.02338872867495376748)14:0.01022815815161604372,(Synechococcus_spMinos12__1295_bp:0.00000107493804200273,AF001479_Synechococcus_WH8103__1295_bp:0.01465535410066834063)20:0.00000107493804200273)12:0.00328428138601396863)8:0.00000107493804200273,Synechococcus_spWH_8103__1295_bp:0.00000107493804200273)4:0.00000107493804200273,Synechococcus_spCCMP839__1295_bp:0.00000107493804200273)16:0.00000107493804200273)20:0.02762243398931006969)40:0.02507071586896729432)14:0.02425715053510848693,Synechococcus_spUBR__1295_bp:0.00315966187549891189)6:0.01012752069002220180,Synechococcus_spMBIC10089__for__r__1295_bp:0.00000107493804200273)14:0.02055172445268215603)10:0.01342579416930798214)0:0.01368329037106697649,(Synechococcus_sp0BB26S03_r__strain_0BB26S03__1295_bp:0.00000107493804200273,Synechococcus_sp0BB22S0_r__strain_0BB22S05__1295_bp:0.02061467422773493111)48:0.00000107493804200273)0:0.00681640425769440214)0:0.01015925601646288159,Synechococcus_spTAGS__1295_bp:0.01361677769264201844)0:0.00474617933625858055,(Synechococcus_spHOS__1295_bp:0.01795929143202400213,(Synechococcus_spPS838__1295_bp:0.00620977218223146311,Cyanobium_spNS01__1295_bp:0.01740461910065680892)84:0.02585705242109480675)56:0.01566020953275470279)0:0.00566200834459446630,Synechococcus_spT7cc1__1295_bp:0.00313908112693781676)0:0.00683131752548396618)0:0.01062362962255769191,(((Synechococcus_spMLCB__1295_bp:0.02434385871430651271,Synechococcus_spMBIC10613__for__r_strain_MBIC10613__1295_bp:0.05211374181399149735)98:0.07150564931862669893,Cyanobium_spGSL004__1295_bp:0.02577041496664334713)22:0.01149828157914680252,(Cyanobium_spJJ27STR_r__strain_JJ27STR__1295_bp:0.01112747798796788652,(Cyanobium_spJJM10D4_r__strain_JJM10D4__1295_bp:0.00667740977181917328,Synechococcus_spBE0807I__1295_bp:0.01013105947975514315)70:0.01961178844581577818)28:0.00765476647921441850)22:0.01044735434000892277)6:0.00630548978422739489)100:0.17148211596927181999)88:0.08201404415757887478,Prochlorothrix_hollandica_1295_bp:0.24230225073431130300)34:0.05490363656987185675)2:0.02464516574355505099,(Limnothrix_spB15__1295_bp:0.03924263554142923965,((((Limnothrix_spCENA109__1295_bp:0.00340339777769936873,Limnothrix_spCENA110__1295_bp:0.00000107493804200273)56:0.00000107493804200273,Planktothrix_sp_FP1_1295_bp:0.02102326965663797731)60:0.00344654427367615483,Limnothrix_redekei_165c_r__strain_165c__1295_bp:0.00000107493804200273)10:0.00000107493804200273,Limnothrix_redekei_165a_r__strain_165a__1295_bp:0.00681791764960328495)80:0.02555718322932014688)100:0.22974230195020761691)6:0.03945562593720937372)0:0.03447997665440624693,((CfLeptolyngbya_spGreenland_9__1295_bp:0.19479044192736660879,Arthronema_africanum_SAG_12_89__for_____1295_bp:0.09767965099372626081)56:0.07293905456129691489,Leptolyngbya_spBN43__1295_bp:0.12623055165212052064)22:0.03710982719793176621)0:0.01190553589703337994,Leptolyngbya_spFYG__1295_bp:0.17534087741190382270)0:0.03305063683969333005)0:0.05074494144621126412,(((Leptolyngbya_spOU_13__1295_bp:0.08752953897356577362,Leptolyngbya_sp_1295_bp:0.03096917361847334460)100:0.15415473533413345808,((Filamentous_thermophilic_cyanobacterium_tBTRCCn_408___1295_bp:0.08995521403432313323,(Filamentous_thermophilic_cyanobacterium_tBTRCCn_302___1295_bp:0.00000107493804200273,Filamentous_thermophilic_cyanobacterium_tBTRCCn_102___1295_bp:0.01369676812357039850)100:0.09459524308174542540)100:0.13492909156916618740,((Filamentous_thermophilic_cyanobacterium_tBTRCCn_407___1295_bp:0.00000107493804200273,Leptolyngbya_spGreenland_7__1295_bp:0.00000107493804200273)100:0.18363464260751891088,(Leptolyngbya_spMMG_1__1295_bp:0.03719181527654433217,((Oscillatoriales_cyanobacterium_JSC_1___1295_bp:0.07184110634531089279,Leptolyngbya_spCENA112__1295_bp:0.18801673607073807193)84:0.05571691628696037735,(Leptolyngbya_spCENA103__1295_bp:0.01337485681958603019,Leptolyngbya_spBN44__1295_bp:0.01771598066435668001)100:0.05388979991756101540)32:0.02250761774881444161)82:0.04487931515081382272)72:0.04859657264039086294)54:0.02591898406486474460)62:0.04881745677460083699,Calothrix_spKVSF5__1295_bp:0.21269330488717591576)32:0.04037545325966739734)0:0.02529477963705313581,((Starria_zimbabweensis_SAG_74_90__for__r__1295_bp:0.10970860268521882841,Crinalium_magnum_SAG_34_87__for_____1295_bp:0.00280611459599648628)100:0.15666127227792689403,Chamaesiphon_PCC7430:0.19979361236633433330)16:0.05245706045185077881)0:0.02012869895184758035,((((((((Pseudanabaena_sp63_1__1295_bp:0.02128032782045589932,Filamentous_cyanobacterium_72_1___1295_bp:0.03943964569116854141)42:0.02178174303154617464,Pseudanabaena_PCC7367__for__r_1295_bp:0.01683966742937795594)100:0.13967540677510861813,((Pseudanabaena_PCC6802_1295_bp:0.08409537959730739587,(Synechococcus_spPCC_7502__1295_bp:0.21438124321586879417,((Pseudanabaena_PCC7403__for__r_1295_bp:0.00332793281909214743,Pseudanabaena_spPCC_7403_1295_bp:0.00000107493804200273)66:0.00688889362589772871,Phormidium_mucicola_IAM_M_221_1295_bp:0.00649420638632672385)78:0.03268654154810011342)86:0.07466543617935274268)58:0.04162865998494962028,(Anabaena_spiroides_NIES_78__1295_bp:0.10576310413926462428,(Pseudanabaena_sp0tu30s18_r__strain_0tu30s18__1295_bp:0.01512148068290634050,(Pseudanabaena_PCC6903__for__r_1295_bp:0.04068380002622555558,(Arthronema_gygaxiana_UTCC_393_1295_bp:0.01818496110856809497,((Pseudanabaena_sp1tu24s9_r__strain_1tu24s9__1295_bp:0.00677429892031779831,(Pseudanabaena_PCC7408__for__r_1295_bp:0.00333422442236998512,Oscillatoria_limnetica_strain_MR1__r____1295_bp:0.00334828246526495130)88:0.00657005851540853024)62:0.00329091543390902736,Limnothrix_redekei_NIVA_CYA_227/1__for_____1295_bp:0.02782833764742251997)92:0.01963600723861406647)52:0.01135489397346710859)90:0.06119962312097840945)68:0.03115512194951838842)100:0.19241814401895682152)66:0.10061127403250556822)84:0.09909469258463211860,((Syn_P1:0.31641452699105793167,((((Agrobacterium:0.82288277472292148396,(Thiobacillus:0.16885265482459246855,(Beggiatoa:0.28864877790220561105,Escherichia_coli_HS_complete_genome:0.73225191924922405917)62:0.08845795587248062031)86:0.29003729055616095378)92:0.31049544781625443290,(Candidatus_Chlorothrix_halophila:1.78565292445477519223,Chlorobium:1.10754024162849096236)92:0.33306827221081936052)100:0.43551159513141057822,Gloeobacter:0.15600979917789445373)56:0.09713597109434053689,Synechococcus_spPCC_7336__1295_bp:0.33766345581943074672)28:0.02503412679562948967)48:0.09616112448052131778,((Porphyra_yezoensis_chloroplast_complete_genome:0.27294806337220584025,Glaucocystis_nostochinearum_plastid_16S_rRNA_gene:0.14777632624088082869)22:0.04854114979706568300,(Parachlorella_kessleri_chloroplast_complete_genome:0.24292829148152889074,(Prochlorales_cyanobacterium_EV_7___1295_bp:0.55987361981536598599,(Oedogonium_cardiacum_chloroplast_complete_genome:0.56963420782737272940,Stigeoclonium_helveticum_strain_UTEX_441_chloroplast_complete_genome:0.29025791257965471992)100:0.34632202929238076194)38:0.07173541464543811697)96:0.20102474819322951882)96:0.15505263055137799566)10:0.03756996172862540201)6:0.03473288238265304084,((Synechococcus_spPCC_6312__1295_bp:0.12543787196473579759,((Synechococcus_PCC6717__1295_bp:0.00000107493804200273,Syn_lividusC1:0.00000107493804200273)100:0.02551186320155697171,Thermosynechococcus_BP_1:0.01266680483908007651)100:0.07560602495342036433)100:0.14823799628631620373,(((Acaryochloris_marina_strain_MBIC_11017___1295_bp:0.00997233864805176402,Acaryochloris_marina__for__r_strain_MBIC11017__1295_bp:0.00000107493804200273)100:0.02416935349720910134,Acaryochloris_spAwaji_1__for__r__1295_bp:0.01052940089649986866)100:0.20089442499525145269,(Acaryochloris_spJJ7_5_r__strain_JJ7_5__1295_bp:0.06928194413895223669,Acaryochloris_spJJ8A6_r__strain_JJ8A6__1295_bp:0.03596210760014530161)88:0.04095928699697590908)62:0.04050325934885181528)40:0.07224323538741024564)0:0.02578424551395757172,Synechococcus_PCC7902__1295_bp:0.21431212755613643361)0:0.03580638735050167831,((((((Stigonematales_cyanobacterium_AEL04_Oct_6_03___1295_bp:0.09461079592170207331,((((((Calothrix_spPCC_7103_r__strain_PCC_7103__1295_bp:0.00931347716574235790,((Calothrix_spTJ12_UAM_372__1295_bp:0.00000107493804200273,Calothrix_spMU27_UAM_315__1295_bp:0.00000107493804200273)100:0.03544693850241879135,(Calothrix_desertica_PCC_7102__for__r__1295_bp:0.00000107493804200273,Calothrix_desertica_PCC_7102_1295_bp:0.00339178093660077659)64:0.02116332428145182090)42:0.02377643777619117826)24:0.03452062922486998781,(Calothrix_D253__r__1295_bp:0.07778835823619734136,(Rivularia_spIAM_M_261__for__r_1295_bp:0.00333048690084399024,Calothrix_spPCC_7715_r__strain_PCC_7715__1295_bp:0.00333734847601022599)76:0.00000107493804200273)94:0.04311390904524240592)40:0.01972808729351966869,Calothrix_spPCC_7714_r__strain_PCC7714__1295_bp:0.09755797556095516243)54:0.02911590375217254500,Rivularia_spMU24_UAM_305__1295_bp:0.07284792479442711577)100:0.13937034851023288873,Stigonema_ocellatum_SAG_48_90_r__strain_SAG_48_90__1295_bp:0.06597645430619374085)10:0.03860597928525134198,((Cylindrospermum_spCENA33__1295_bp:0.04691765430448795876,((((Anabaena_flos_aquae_NRC525_17__1295_bp:0.06540317392996082557,((((Anabaena_spBIR5__1295_bp:0.00000107493804200273,Anabaena_spBIR440__1295_bp:0.00000107493804200273)100:0.02437082335982612702,Anabaena_spBIR2__1295_bp:0.00969659958743228009)60:0.00706531680675228854,(Anabaena_compacta_CCAP_1403/24___1295_bp:0.00000107493804200273,Anabaena_compacta_ANACOM_KOR_r__strain_ANACOM_KOR__1295_bp:0.00000107493804200273)100:0.02105129524846717157)44:0.00915704882829577842,((Anabaena_sedovii_ACCS_058__1295_bp:0.03164597584796882690,Anabaena_spBIR361__1295_bp:0.02771691082424629360)12:0.00647055762774313530,(((Anabaena_spXP6B__1295_bp:0.00000107493804200273,Anabaena_cylindrica_XP6B_r__strain_XP6B__1295_bp:0.00000107493804200273)18:0.00000107493804200273,(((Anabaena_cfcylindrica_PMC9705_r__strain_PMC9705__1295_bp:0.00380898083506028828,(Aphanizomenon_gracile_strAph_NH_5___1295_bp:0.01677638752979952047,((Aphanizomenon_gracile_UADFA11__1295_bp:0.01060230873669007826,Aphanizomenon_cfgracile_271_r__strain_271__1295_bp:0.00000107493804200273)56:0.00957920323864233127,Aphanizomenon_gracile_strain_LMECYA40___1295_bp:0.00227149135872860503)48:0.00557661437714423395)36:0.01379233820511184191)44:0.00996036423709737405,(((((((Aphanizomenon_flos_aquae_1tu37s13_r__strain_1tu37s13__1295_bp:0.00000107493804200273,(((Aphanizomenon_flos_aquae_AFA_3___1295_bp:0.00334313605432526220,((Aphanizomenon_flos_aquae_A7__1295_bp:0.00670479485205674724,(Aphanizomenon_flos_aquae_617__1295_bp:0.52997819800119794209,Aphanizomenon_flos_aquae_A5__1295_bp:0.00332687984991734574)56:0.00337065248817838706)0:0.00000107493804200273,Aphanizomenon_flos_aquae_AFA_6___1295_bp:0.00000107493804200273)0:0.00000107493804200273)0:0.00000107493804200273,(Aphanizomenon_flos_aquae_A8__1295_bp:0.04133125734152586633,Aphanizomenon_flos_aquae_A1__1295_bp:0.00333187181458909163)44:0.00336155654407363936)10:0.00000107493804200273,(Aphanizomenon_flos_aquae_r__strain_PMC9401__1295_bp:0.00000107493804200273,((((Aphanizomenon_flos_aquae_varKlebahnii_r__strain_218__1295_bp:0.00000107493804200273,Aphanizomenon_flos_aquae_strAph_Ku___1295_bp:0.00000107493804200273)64:0.00336352370743862482,Aphanizomenon_flos_aquae_1tu26s2_r__strain_1tu26s2__1295_bp:0.00334321893586921439)10:0.00000107493804200273,Aphanizomenon_flos_aquae_1tu29s19_r__strain_1tu29s19__1295_bp:0.00000107493804200273)40:0.00000107493804200273,Aphanizomenon_flos_aquae_r__strain_PMC9707__1295_bp:0.00000107493804200273)48:0.00671007289594513241)44:0.00000107493804200273)42:0.01023249382906321961)36:0.01024698026111575330,((Aphanizomenon_flos_aquae_strAph_Inba___1295_bp:0.00672978602147062711,Aphanizomenon_flos_aquae_strAph_K2___1295_bp:0.01010194998480948465)94:0.00999541096491953114,Aphanizomenon_flos_aquae_strAph_Zayi___1295_bp:0.00342307955525146448)62:0.00676706770716107436)24:0.00000107493804200273,((Anabaena_circinalis_CENA191__1295_bp:0.01030481263619974393,(Anabaena_circinalis_CENA190__1295_bp:0.00000107493804200273,Anabaena_circinalis_CENA193__1295_bp:0.00674240802188455762)76:0.00328595788889862088)90:0.00684232801097673336,((((Anabaena_spiroides_1tu39s17_r__strain_1tu39s17__1295_bp:0.00000107493804200273,Anabaena_smithii_1tu39s8_r__strain_1tu39s8__1295_bp:0.00000107493804200273)98:0.01022891608792741817,Anabaena_spiroides_r__strain_PMC9702__1295_bp:0.01720627312935085057)32:0.00676773050614595632,((Anabaena_planctonica_TAC424__1295_bp:0.00333960545120912458,((Anabaena_planctonica_TAC421__for_____1295_bp:0.01003623096241621111,Anabaena_planctonica_Inba2__1295_bp:0.00000107493804200273)64:0.00333286301376591954,Anabaena_sp1_strAna_Ku5__1295_bp:0.00000107493804200273)8:0.00000107493804200273)50:0.00333987350676538588,((Anabaena_circinalis_1tu33s12_r__strain_1tu33s12__1295_bp:0.00000107493804200273,(Anabaena_solitaria_BC_Ana_0025___1295_bp:0.00333694546521634680,Anabaena_planctonica_NIVA_CYA_66___1295_bp:0.00000107493804200273)52:0.00333754763364601950)58:0.00333733265917127327,(((Anabaena_planctonica_TAC435__1295_bp:0.00000107493804200273,Anabaena_planctonica_CENA209__1295_bp:0.00670547290626914618)8:0.00000107493804200273,Anabaena_ucrainica_TAC449__1295_bp:0.00333592893314553409)36:0.00000107493804200273,(((Anabaena_smithii_TAC431__1295_bp:0.00334380519473049696,Anabaena_smithii_TAC450__1295_bp:0.00000107493804200273)12:0.00000107493804200273,((Anabaena_spiroides_NIES_76__1295_bp:0.00000107493804200273,Anabaena_viguieri_TAC433__1295_bp:0.00671228140315804217)34:0.00334676764154024243,Anabaena_spiroides_NIES_79__1295_bp:0.00000107493804200273)48:0.00334676421101065980)18:0.00000107493804200273,(((Anabaena_flos_aquae_04_53_r__strain_04_53__1295_bp:0.00336951930521921499,((Anabaena_flos_aquae_DC_1__1295_bp:0.01354321045326214827,Anabaena_flos_aquae_DC_2__1295_bp:0.00339310945812404527)88:0.00671106184978543553,Anabaena_flos_aquae_EH_1__1295_bp:0.00000107493804200273)72:0.00336898037337301408)60:0.00336527366570275399,Anabaena_flos_aquae_AWQC112D__1295_bp:0.00394833117201727132)86:0.01918865398993695529,((Anabaena_crassa_CENA196__1295_bp:0.00674098129899075756,(Anabaena_crassa_CENA207__1295_bp:0.00000107493804200273,Anabaena_crassa_CENA206__1295_bp:0.00000107493804200273)76:0.00000107493804200273)94:0.00754375708526555232,((((Anabaena_circinalis_AWT001__1295_bp:0.00000107493804200273,Anabaena_circinalis_AWQC331C__1295_bp:0.00333631274880274433)12:0.00000107493804200273,Anabaena_circinalis_AWQC310F__1295_bp:0.00334259361944652450)50:0.00000107493804200273,Anabaena_circinalis_AWQC332H__1295_bp:0.00334239284594336919)90:0.01828313737758451019,(Anabaena_ellipsoides_Ana_HB__1295_bp:0.00875593726556595127,((Anabaena_circinalis_AWT205B__1295_bp:0.00000107493804200273,Anabaena_affinis_NIES_40__1295_bp:0.00333279017945292688)58:0.00333631814158783305,(Anabaena_circinalis_AWQC307C__1295_bp:0.00332989699478285000,Anabaena_circinalis_NIES41__1295_bp:0.00000107493804200273)42:0.00000107493804200273)58:0.00466312446275369153)56:0.00678620655553991651)38:0.01142060973917070552)10:0.00000107493804200273)26:0.02114064889406790451)4:0.00334031388766095529)34:0.02025067671361814592)2:0.00000107493804200273)2:0.00330469345476881856)16:0.00676861260925277521,(Anabaena_sigmoidea_0tu36s7_r__strain_0tu36s7__1295_bp:0.00334339208040154972,Anabaena_sigmoidea_0tu38s4_r__strain_0tu38s4__1295_bp:0.00673055897445204703)84:0.01003258337959746400)4:0.00000107493804200273)46:0.01349449025481776719)82:0.03210659843177005729,(((((Anabaena_spBIR202__1295_bp:0.00000107493804200273,((Anabaena_spBIR246__1295_bp:0.00000107493804200273,Anabaena_spBIR348__1295_bp:0.00666238353324722851)6:0.00000107493804200273,Anabaena_spBIR370B__1295_bp:0.00000107493804200273)0:0.00000107493804200273)8:0.00000107493804200273,Anabaena_spBIR30__1295_bp:0.00000107493804200273)10:0.00000107493804200273,Anabaena_spBIR358__1295_bp:0.00000107493804200273)2:0.00000107493804200273,Anabaena_spBIR374__1295_bp:0.00000107493804200273)24:0.00000107493804200273,Anabaena_spBIR76__1295_bp:0.00000107493804200273)100:0.02067778448083094564)6:0.00987049420581271979,Aphanizomenon_gracile_1040__1295_bp:0.00000107493804200273)4:0.00334195500738679015,Anabaena_mendotae_04_11_r__strain_04_11__1295_bp:0.00000107493804200273)2:0.00000107493804200273,(((Aphanizomenon_flos_aquae_r__strain_PMC9706__1295_bp:0.00334416191201744031,(Aphanizomenon_flos_aquae_strain_NIES81___1295_bp:0.01388998191623755721,Aphanizomenon_flos_aquae_r__strain_NIES81__1295_bp:0.00000107493804200273)74:0.00333799765343261671)6:0.00000107493804200273,((Aphanizomenon_spBC_Aph_9601__r___1295_bp:0.00281185701860054088,Aphanizomenon_gracile_UADFA16__1295_bp:0.00000107493804200273)70:0.00052491771260779608,(Aphanizomenon_flos_aquae__1295_bp:0.00000107493804200273,Aphanizomenon_spTR183_r__strain_TR183__1295_bp:0.00000107493804200273)18:0.00000107493804200273)14:0.00000107493804200273)16:0.00000107493804200273,Aphanizomenon_gracile_1tu26s16_r__strain_1tu26s16__1295_bp:0.00334416378174132124)48:0.00335749123442254755)8:0.01018724963731623342)6:0.01386864073057354763,((((Anabaena_cffallax_CENA208__1295_bp:0.03668534039357013166,(Anabaena_sp1tu34s7_r__strain_1tu34s7__1295_bp:0.01386070682526472503,(((Anabaena_planctonica_r__strain_71__1295_bp:0.00000107493804200273,(Aphanizomenon_issatschenkoi_strLEMCYA31___1295_bp:0.01015871597282570413,Anabaena_spA277_r__strain_A277_1295_bp:0.00000107493804200273)32:0.00335484575355275878)42:0.00676422963279569613,Aphanizomenon_issatschenkoi_473___1295_bp:0.00334909465926806239)34:0.00000107493804200273,(Aphanizomenon_issatschenkoi_strTAC419___1295_bp:0.00679135791101030846,(Aphanizomenon_issatschenkoi_2312___1295_bp:0.00000107493804200273,Aphanizomenon_issatschenkoi_1313___1295_bp:0.00670566632995545173)84:0.00670810656894756455)22:0.00338498556382367966)42:0.01024987537732160829)48:0.02661310475606790474)82:0.02282146373925570890,Anabaena_spXPORK15F__1295_bp:0.20128724518552004730)26:0.04668254663049126868,(Anabaena_spXSP36B__1295_bp:0.01958671464333355816,((Anabaena_spXP6C__1295_bp:0.00000107493804200273,(Anabaena_spXP6A__1295_bp:0.00000107493804200273,Anabaena_spXP15D__1295_bp:0.00000107493804200273)46:0.00000107493804200273)60:0.00000107493804200273,(Anabaena_spBECID23__1295_bp:0.00669835217759584631,(Anabaena_spXPORK27C__1295_bp:0.00000107493804200273,((Anabaena_spBECID20__1295_bp:0.00668884079133531644,(Anabaena_oscillarioides_BECID22_r__strain_BECID22__1295_bp:0.00000107493804200273,Anabaena_spXP36D__1295_bp:0.00000107493804200273)44:0.00000107493804200273)50:0.00000107493804200273,Anabaena_spXSP2A__1295_bp:0.00676612381564871846)68:0.00224317534619018245)68:0.00109447102417922770)8:0.00000107493804200273)90:0.00407275899562959884)90:0.01383964282467164443)6:0.05135564170481396462,((Anabaena_lemmermannii_BC_Ana_0005___1295_bp:0.01043887612149176775,Anabaena_flos_aquae_04_40_r__strain_04_40__1295_bp:0.00000107493804200273)100:0.01684592534813021680,((Anabaena_lemmermannii_1tu32s11_r__strain_1tu32s11__1295_bp:0.00415456909653937577,Anabaena_sp66A_r__strain_66A_1295_bp:0.01042554114954816202)76:0.01253662336415715603,(Anabaena_spBIR41__1295_bp:0.00337529183067633229,(Anabaena_sp18B6__1295_bp:0.00000107493804200273,(((Anabaena_lemmermannii_04_42_r__strain_04_42__1295_bp:0.00000107493804200273,Anabaena_Lemmermannii_r__strain_202A2__1295_bp:0.00000107493804200273)82:0.00000107493804200273,(Anabaena_spBIR259__1295_bp:0.00334331141419569973,(Anabaena_sp315__1295_bp:0.00675393690658826658,Anabaena_flos_aquae_NIVA_CYA83/1_r__strain_CYA83/1__1295_bp:0.00000107493804200273)14:0.00000107493804200273)40:0.00333009518489138685)46:0.00328673033441066612,(Anabaena_flos_aquae_strain_PCC_9302___1295_bp:0.00000107493804200273,((Anabaena_spBIR49__1295_bp:0.00000107493804200273,(Anabaena_lemmermannii_strAna_Dalai___1295_bp:0.00000107493804200273,(((Anabaena_solitaria_r__strain_82__1295_bp:0.01030132149873967153,Anabaena_flos_aquae_0tu33s15_r__strain_0tu33s15__1295_bp:0.00325969079421656706)20:0.00337092692648641949,(Anabaena_flos_aquae_0tu33s2a_r__strain_0tu33s2a__1295_bp:0.00000107493804200273,Anabaena_sp0tu39s7_r__strain_0tu39s7__1295_bp:0.00000107493804200273)54:0.00000107493804200273)100:0.05329821026375142212,(Anabaena_lemmermannii_TAC437__1295_bp:0.00000107493804200273,(Anabaena_sp90_r__strain_90_1295_bp:0.00000107493804200273,(Anabaena_flos_aquae_1tu35s12_r__strain_1tu35s12__1295_bp:0.00000107493804200273,Anabaena_flos_aquae_1tu30s4_r__strain_1tu30s4__1295_bp:0.00000107493804200273)96:0.01010953821166626042)46:0.00000107493804200273)78:0.01716591659182353097)10:0.00000107493804200273)10:0.00000107493804200273)0:0.00000107493804200273,((Anabaena_spBIR52__1295_bp:0.00000107493804200273,Anabaena_sp318__1295_bp:0.01012482824404694996)84:0.00671222558869598567,Anabaena_spBIR256__1295_bp:0.00000107493804200273)50:0.00335203592547971127)18:0.00672234852455550185)30:0.02063541547903960383)6:0.01026066120791745834)0:0.00000107493804200273)4:0.00362318349296773161)10:0.01344099960147100703)24:0.00363175528792245754)0:0.00000107493804200273)0:0.00340413001336889801)0:0.00343078226506740407,((Anabaena_spBIR25__1295_bp:0.00000107493804200273,(Anabaena_spBIR162__1295_bp:0.00000107493804200273,(Anabaena_spBIR84__1295_bp:0.00000107493804200273,(Anabaena_spBIR169__1295_bp:0.00000107493804200273,(Anabaena_spBIR272__1295_bp:0.00000107493804200273,Anabaena_spBIR96__1295_bp:0.00000107493804200273)32:0.00000107493804200273)54:0.00000107493804200273)28:0.00000107493804200273)16:0.00000107493804200273)42:0.00000107493804200273,Anabaena_spXP34A__1295_bp:0.01359050687850256976)48:0.00335634784233514649)0:0.01023674402906812018)0:0.00821007663334605807)26:0.03858728121124091470)2:0.05320701013060969570,((Anabaena_spKVJF17__1295_bp:0.00336843713949073163,Trichormus_variabilis_HINDAK_2001/4_r__strain_HINDAK_2001/4__1295_bp:0.01358375539637661153)90:0.01395624548665561418,(Anabaena_sp_PCC_7108_1295_bp:0.00000107493804200273,AF317629_Anabaena_spPCC_7108__1295_bp:0.00000107493804200273)100:0.05320202654331545461)34:0.01061761770334287980)8:0.00409126343502907650,(((((Anabaena_cfcylindrica_133_r__strain_133__1295_bp:0.03174414911701473052,(Wollea_saccata_ACCS_045__1295_bp:0.16508909642677760399,(Anabaena_oscillarioides_BO_HINDAK_1984/43_r__strain_BO_HINDAK_1984/43__1295_bp:0.02041385515222203864,(((Anabaena_spWH_School_stisolate__for__r__1295_bp:0.00000107493804200273,Anabaena_spSSM_00__1295_bp:0.02368200790437666875)92:0.05082485756296264978,((Anabaena_aphanizomenoides_CENA188___1295_bp:0.00000107493804200273,(Aphanizomenon_aphanizomenoides_04_43_r__isolate_04_43__1295_bp:0.00000107493804200273,(Anabaena_flos_aquae_strain_AWQC_264A___1295_bp:0.01046653916137392157,(Anabaena_flos_aquae_NIES_73__1295_bp:0.00335237974992372940,Anabaena_reniformis_07_01_r__isolate_07_01__1295_bp:0.00000107493804200273)88:0.00000107493804200273)100:0.02064724071339316125)94:0.02822238893857813985)90:0.02418852455795659703,(Cylindrospermopsis_raciborskii__for__r_strain_DMKU51009__1295_bp:0.00000107493804200273,(Cylindrospermopsis_raciborskii_strain_24C___1295_bp:0.00339875243919119220,(Cylindrospermopsis_raciborskii_strain_Mk___1295_bp:0.00339718515208086011,(AF067819_Cylindrospermopsis_raciborskii_form_2___1295_bp:0.00000107493804200273,(Cylindrospermopsis_raciborskii__for__r_strain_DMKU51004__1295_bp:0.00000107493804200273,(((((Cylindrospermopsis_raciborskii_strain_05E___1295_bp:0.00337233018703330268,(Cylindrospermopsis_raciborskii_QHSS/NR/CYL/03___1295_bp:0.00000107493804200273,(Cylindrospermopsis_raciborskii_strain_23D___1295_bp:0.00000107493804200273,Cylindrospermopsis_raciborskii_strain_23B___1295_bp:0.00000107493804200273)56:0.00000107493804200273)48:0.00000107493804200273)66:0.00337396306346765800,Cylindrospermopsis_raciborskii_strain_09A___1295_bp:0.00337995497643116087)6:0.00000107493804200273,((((Cylindrospermopsis_raciborskii_strain_Germany_2___1295_bp:0.00000107493804200273,((((Raphidiopsis_mediterranea_HB2__1295_bp:0.00834714130398149512,Raphidiopsis_curvata_HB1__1295_bp:0.01680731298743799729)46:0.00909936014559080755,Cylindrospermopsis_raciborskii__for__r_strain_DMKU51018__1295_bp:0.00000107493804200273)10:0.00337249396330137905,Cylindrospermopsis_raciborskii__for__r_strain_DMKU51016__1295_bp:0.00336627757432438317)2:0.00000107493804200273,(Cylindrospermopsis_raciborskii_strain_4799___1295_bp:0.00000107493804200273,((((Cylindrospermopsis_raciborskii_strain_Caia___1295_bp:0.01364454429796874493,Cylindrospermopsis_raciborskii__for__r_strain_CRJ1__1295_bp:0.00000107493804200273)46:0.00336529781247742535,(Cylindrospermopsis_raciborskii_strain_Florida_I___1295_bp:0.00335925758474325386,Cylindrospermopsis_raciborskii_strain_Florida_D___1295_bp:0.00000107493804200273)54:0.00336561225423845801)0:0.00000107493804200273,(Cylindrospermopsis_raciborskii_strain_Marau_1___1295_bp:0.00336627746927938790,(Cylindrospermopsis_raciborskii_FAS_C1___1295_bp:0.00000107493804200273,(((Cylindrospermopsis_raciborskii_strain_Florida_G___1295_bp:0.00340097083116583246,Cylindrospermopsis_raciborskii_strain_Florida_F___1295_bp:0.00335532643977538457)56:0.00344939487337178434,Cylindrospermopsis_raciborskii_strain_Brazil_1___1295_bp:0.01718205921550683760)26:0.00331962895320829163,(Cylindrospermopsis_raciborskii_BM___1295_bp:0.00000107493804200273,(Cylindrospermopsis_raciborskii_strain_Brazil_2___1295_bp:0.01026400818983450210,Cylindrospermopsis_raciborskii_T3___1295_bp:0.00000107493804200273)48:0.00338335961610695263)12:0.00000107493804200273)52:0.00677306541541408853)36:0.00337066110556919754)2:0.00000107493804200273)0:0.00000107493804200273,Cylindrospermopsis_raciborskii__for__r_strain_DMKU51003__1295_bp:0.00000107493804200273)0:0.00000107493804200273)0:0.00000107493804200273)0:0.00000107493804200273)0:0.00000107493804200273,Cylindrospermopsis_raciborskii_strain_Germany_1___1295_bp:0.00336728756222894878)0:0.00000107493804200273,((Cylindrospermopsis_raciborskii__for__r_strain_DMKU51006__1295_bp:0.00674679443991275420,Cylindrospermopsis_raciborskii__for__r_strain_DMKU51010__1295_bp:0.02042079354192768287)84:0.00674651391791763078,((Cylindrospermopsis_raciborskii__for__r_strain_DMKU51015__1295_bp:0.00000107493804200273,Cylindrospermopsis_raciborskii__for__r_strain_DMKU51013__1295_bp:0.00000107493804200273)64:0.00335877551533385289,((Cylindrospermopsis_raciborskii__for__r_strain_DMKU51017__1295_bp:0.00000107493804200273,Cylindrospermopsis_raciborskii_strain_Bal_6___1295_bp:0.00000107493804200273)18:0.00000107493804200273,(((Cylindrospermopsis_raciborskii__for__r_strain_NIES993__1295_bp:0.01354368197487135911,Cylindrospermopsis_raciborskii__for__r_strain_DMKU51019__1295_bp:0.00000107493804200273)28:0.00000107493804200273,Cylindrospermopsis_raciborskii__for__r_strain_NIES991__1295_bp:0.00000107493804200273)64:0.00000107493804200273,Cylindrospermopsis_raciborskii__for__r_strain_NIES992__1295_bp:0.00000107493804200273)24:0.00000107493804200273)20:0.00000107493804200273)44:0.00000107493804200273)46:0.00336532094050340366)12:0.00337641428330626592,Cylindrospermopsis_raciborskii_Goon___1295_bp:0.00682470115942621081)0:0.00000107493804200273)0:0.00000107493804200273,Cylindrospermopsis_raciborskii___1295_bp:0.00000107493804200273)0:0.00000107493804200273,(Cylindrospermopsis_raciborskii_strain_LJ___1295_bp:0.00337451043870899085,Cylindrospermopsis_raciborskii_strain_Aqc___1295_bp:0.00280680477707879669)44:0.00056686369062061346)0:0.00000107493804200273)0:0.00000107493804200273)2:0.00000107493804200273)2:0.00000107493804200273)26:0.00336938780086649655)98:0.05464615240988053568)78:0.04016769441342814273)84:0.05480934698266735211,Nostoc_spAzolla_cyanobiont__small_subunit__1295_bp:0.01812379111169412985)30:0.00815582523300766200)24:0.01507239377300823545)34:0.01629302076769307411)44:0.04082797674679189415,Cyanobacterium_BECID34__r__strain_BECID34__1295_bp:0.03049567897234771452)6:0.00000107493804200273,(Anabaena_spBECID19__1295_bp:0.03036819234817896354,(Anabaena_augstumalis_SCMIDKE_JAHNKE/4a_r__strain_SCMIDKE_JAHNKE/4a__1295_bp:0.00681894813200190335,((Anabaena_cylindrica__1295_bp:0.01693956486639785694,Anabaena_cylindrica_DC_3__1295_bp:0.00000107493804200273)6:0.00000107493804200273,Anabaena_cylindrica_NIES19__1295_bp:0.00333728381587895112)64:0.00456703239745804516)52:0.01001691675609896019)64:0.02161380762734209024)18:0.02003642113498767946,(Anabaena_spSKJF11__1295_bp:0.01126556614142103230,(Calothrix_spBECID18_r__strain_BECID18__1295_bp:0.04885921522399114258,((Anabaena_spBECID8__1295_bp:0.00000107493804200273,Anabaena_spBECID31__1295_bp:0.01004156769767000287)50:0.00000107493804200273,(Anabaena_spXPORK36C__1295_bp:0.00000107493804200273,Anabaena_spXP35A__1295_bp:0.01362368731497247062)50:0.00333782909224221176)80:0.00997908613528706787)60:0.01117311873743151961)70:0.02478647300798855757)12:0.01031404877993223959,((Umezakia_natans_TAC101__1295_bp:0.53676716039681870996,(Aphanizomenon_ovalisporum_FAS_AP1___1295_bp:0.00346485054718761792,AF160256_Anabaena_bergii__1295_bp:0.00000107493804200273)98:0.01269423786596860990)72:0.05396811088366432196,((Nodularia_harveyana_strain_CDAC1983/300___1295_bp:0.05821434923180471982,(((Anabaenopsis_spPCC_9215__1295_bp:0.02560039294330439946,((Anabaenopsis_elenkinii_AB2002/37_r__strain_AB2002/37__1295_bp:0.00339746314638615567,(Anabaenopsis_elenkinii_AB2002/17_r__strain_AB2002/17__1295_bp:0.00000107493804200273,Anabaenopsis_sp1A__1295_bp:0.02405382903624497110)2:0.00000107493804200273)70:0.00450814172365571197,Anabaenopsis_elenkinii_AB2006/20_r__strain_AB2006/20__1295_bp:0.00567911036233060065)40:0.00480794041556084888)94:0.01859089052706692710,(Anabaenopsis_cfAB2002/25_abijatae_r__strain_AB2002/25__1295_bp:0.00327000287908658319,(Anabaenopsis_abijatae_AB2002/18_r__strain_AB2002/18__1295_bp:0.00000107493804200273,Cyanospira_rippkae__1295_bp:0.00670842331450142038)94:0.01371382187831069431)92:0.01665650251291839884)86:0.02928471112623037137,Nodularia_harveyana__r__strain_BECID29__1295_bp:0.00000107493804200273)46:0.00643319389376510297)28:0.01446251307560635427,((Nodularia_harveyana__r__strain_Bo53__1295_bp:0.00000107493804200273,Nodularia_harveyana__r__strain_BECID27__1295_bp:0.00000107493804200273)100:0.00691622611963936800,(((Nodularia_spPCC_9350__1295_bp:0.01355727174810477179,((Nodularia_spumigena_strain_BY1___1295_bp:0.00000107493804200273,(((Nodularia_sphaerocarpa__1295_bp:0.05736911238361229459,(Nodularia_harveyana_strain_PCC7804___1295_bp:0.00333538599732340372,Nodularia_sphaerocarpa_PCC_7804___1295_bp:0.00000107493804200273)96:0.00000107493804200273)88:0.02734906860264110437,((Nodularia_sphaerocarpa__r__strain_BECID36__1295_bp:0.00000107493804200273,(Aphanizomenon_spNH_5__1295_bp:0.07205687765270710199,(Nodularia_harveyana_r__strain_Lukesova_18/94__1295_bp:0.02371356826067618634,((Nodularia_sphaerocarpa__r__strain_Fae19__1295_bp:0.00000107493804200273,(Nodularia_sphaerocarpa__r__strain_UTEX_B_2093__1295_bp:0.01362818475254386902,Nodularia_harveyana_strain_UTEX_B2093___1295_bp:0.00000107493804200273)74:0.01007734171068766678)46:0.00332878234183506738,(Nodularia_spLEGE06071__1295_bp:0.04455166747216877943,Nodularia_spLukesova_1/91_r__strain_Lukesova_1/91__1295_bp:0.00000107493804200273)74:0.00333375585603430885)26:0.00000107493804200273)20:0.00209337410292194468)36:0.01039883281123516780)24:0.00432647445695963015,((((Nodularia_spumigena__for__r_1295_bp:0.00000107493804200273,((Nodularia_spumigena_strain_HKVV___1295_bp:0.00000107493804200273,Nodularia_spWH_Baltic_Sea_isolate__for__r__1295_bp:0.00000107493804200273)24:0.00000107493804200273,Nodularia_sphaerocarpa__r__strain_PCC73104__1295_bp:0.00000107493804200273)10:0.00000107493804200273)52:0.00000107493804200273,Nodularia_sphaerocarpa__r__strain_Up16a__1295_bp:0.00332293242225828239)98:0.00000107493804200273,Nodularia_spumigena_strain_PCC73104___1295_bp:0.01682854482286803496)92:0.02031005735534102338,(Nodularia_sphaerocarpa__r__strain_BECID35__1295_bp:0.00000107493804200273,Nodularia_spumigena_strain_UTEX_B2092___1295_bp:0.00000107493804200273)66:0.00000107493804200273)6:0.00333934512835927120)10:0.00338276538904055740)8:0.00000107493804200273,(Nodularia_spKAC_17__for__r_1295_bp:0.00336569403787772810,Nodularia_spumigena_r__strain_GR8b__1295_bp:0.00000107493804200273)18:0.00000107493804200273)0:0.00000107493804200273)2:0.00000107493804200273,((Nodularia_spumigena__r__strain_AV63__1295_bp:0.00336534110803631730,(Nodularia_spumigena__r__strain_HEM__1295_bp:0.00000107493804200273,((Nodularia_spumigena__r__strain_AV1__1295_bp:0.00000107493804200273,((((((((Nodularia_spumigena_strain_NSGL02A10___1295_bp:0.00000107493804200273,Nodularia_spumigena_strain_NSBL05___1295_bp:0.00000107493804200273)66:0.00265714277354874321,Nodularia_spumigena_r__strain_NSOR_12__1295_bp:0.00000107493804200273)40:0.00067696543801014158,Nodularia_spumigena_strain_NSOR12___1295_bp:0.00000107493804200273)52:0.00333953544534094145,Nodularia_spumigena_GSL023__1295_bp:0.02022520432764107756)10:0.00000107493804200273,(Nodularia_spumigena_r__strain_NSPI_05__1295_bp:0.00335208453925262603,Nodularia_spumigena_strain_NSKR07___1295_bp:0.00000107493804200273)36:0.00333357009182100057)20:0.00337971036301849478,Nodularia_spumigena_strain_NSBR01___1295_bp:0.00333115392063404979)26:0.00676753461419088865,Nodularia_spumigena_strain_L575___1295_bp:0.00000107493804200273)2:0.00333713870498041163,(((Nodularia_spumigena_strain_NSPH02___1295_bp:0.00333303199277634569,Nodularia_spumigena_strain_NSPH05A14___1295_bp:0.00000107493804200273)30:0.00333303978413617558,Nodularia_spumigena_strain_HEM___1295_bp:0.00668674374145124782)2:0.00000107493804200273,Nodularia_spF81__1295_bp:0.00000107493804200273)4:0.00000107493804200273)6:0.00155510979902473575)2:0.00177403334683256565,Nodularia_spumigena__r__strain_F81__1295_bp:0.00000107493804200273)0:0.00000107493804200273)0:0.00000107493804200273)6:0.00000107493804200273,Nodularia_spumigena__r__strain_Huebel_1988/306__1295_bp:0.00000107493804200273)2:0.00333874643534435309)44:0.00332178120064293824)70:0.00675030393244601453,Nodularia_spumigena_strain_NSLA02A4___1295_bp:0.00000107493804200273)72:0.00354589689298343957,Nodularia_spumigena_strain_NSLA01___1295_bp:0.02052869823692981058)44:0.01726622488241687237)36:0.01191126213214577234)2:0.02119591108116732764)44:0.03111789342156807969)2:0.00559198420407701260)2:0.00793906527303772300,((((Trichormus_doliolum_strdoliolum_1_r__strain_doliolum_1__1295_bp:0.00000107493804200273,Anabaena_torulosa_BF1__1295_bp:0.02388173290814305655)100:0.09315112245662440782,(Cylindrospermum_licheniforme_UTEX_2014__for__r__1295_bp:0.01697688784561324910,Cylindrospermum_spPCC_7417_r__strain_PCC_7417__1295_bp:0.00000107493804200273)100:0.03973608083271688851)18:0.01713942335426411889,Nostocaceae_cyanobacterium_SAG_B11_82___1295_bp:0.03371565961626889901)8:0.01930532354574427886,((Cylindrospermum_spA1345__1295_bp:0.06939637204814974591,(Nostoc_spCam2S01_r__strain_Cam2S01__1295_bp:0.04869548956816188712,((((((Nostoc_spSKS8__1295_bp:0.00999367081446194370,Nostoc_sp152_r__strain_152_1295_bp:0.02473390808457165413)100:0.04749600948026259928,Nostoc_verrucosum_KU005__for__r__1295_bp:0.02220791251312953865)34:0.00324614640735510678,(Nostoc_spMollenhauer_1_1_088__1295_bp:0.00537745563694803311,Nostoc_calcicola_r__strain_TH2S22__1295_bp:0.02176460912428592603)88:0.02929803323418843711)30:0.01114185871766044771,(Tolypothrix_spTOL328_r__strain_TOL328__1295_bp:0.04610853442510540884,(Nostoc_spAl1_r__strain_Al1_1295_bp:0.04759211295576147582,Pseudanabaena_spMBIC10772__for__r_strain_MBIC10772__1295_bp:0.03455320038877338074)22:0.01070716495238721762)4:0.01352064157534440571)0:0.00000107493804200273,(Nostoc_spCENA107__1295_bp:0.02843687553310061608,(Tolypothrix_spPCC_7415_r__strain_PCC_7415__1295_bp:0.04866211078160389419,((Nostoc_spMollenhauer_1_1_067__1295_bp:0.04055402117799537798,Tolypothrix_spIAM_M_259__for_____1295_bp:0.05062072830238317778)4:0.01540213570532207588,((((Nostoc_carneum_IAM_M_35__for__r__1295_bp:0.02855669663920519519,Tolypothrix_spPCC_7504_r__strain_PCC_7504__1295_bp:0.04347131185991050945)10:0.00978063345274910075,Calothrix_spPCC_7101__for__r_1295_bp:0.00000107493804200273)10:0.00757626370639988625,Calothrix_elenkinii_RPC1__1295_bp:0.01647891610336540275)10:0.00686341735873737500,((Nostoc_elgonense_TH3S05_r__strain_TH3S05__1295_bp:0.07265605347323782215,((Nostoc_spKU001__for__r_1295_bp:0.00340931593994503066,Nostoc_spPCC_8976_r__strain_PCC_8976__1295_bp:0.00334667667646148517)92:0.02893223220757620492,((Nostoc_spCENA88__1295_bp:0.06400891091655112886,Nostoc_carneum_BF2__1295_bp:0.02360673743935741767)20:0.02317776622976619114,(Nostoc_calcicola_99__1295_bp:0.00325466548264612262,Nostoc_spPCC_8112_r__strain_PCC_8112__1295_bp:0.01035582429239752765)36:0.01149896932311403157)6:0.00136896980220475536)18:0.01422613159212520774)58:0.02872402127426451277,((Calothrix_spMk1_C1__for__r_1295_bp:0.05902738582251160215,(Nostoc_spOs1_C1__for__r_1295_bp:0.00000107493804200273,(Anabaena_flos_aquae_UTCC_64__1295_bp:0.00000107493804200273,(Anabaena_spCH1__1295_bp:0.00687463348363714661,((Nostoc_spPCC_7120__1295_bp:0.00000107493804200273,(Anabaena_iyengarii_RPAN6_clone_1___1295_bp:0.10836049126091329420,(Anabaena_sp_r__1295_bp:0.00000107493804200273,(Anabaena_variabilis__for__r_1295_bp:0.00000107493804200273,((Anabaena_spiroides_RPAN57_clone_1___1295_bp:0.02023696373151554276,Anabaena_variabilis_RPAN16_clone_1___1295_bp:0.00667752204525509478)16:0.00000107493804200273,(Anabaena_flos_aquae_RPAN52_clone_1___1295_bp:0.01344266502322822784,Anabaena_iyengarii_RPAN70_clone_1___1295_bp:0.01682104823205594554)10:0.00000107493804200273)4:0.00000107493804200273)4:0.00000107493804200273)8:0.00000107493804200273)6:0.00000107493804200273)4:0.00000107493804200273,((((Nostoc_spPCC_7423__1295_bp:0.01588413344848683267,(Anabaena_azotica_r__1295_bp:0.08628871571509484639,Nostoc_muscorum_CENA61__1295_bp:0.02026496823409500853)46:0.02226415635443024579)40:0.01326099656070605683,Nostoc_spKK_01__for____1295_bp:0.02380237797640880754)86:0.04751703069373144211,(Nostoc_spCENA105__1295_bp:0.05133267377475365933,Nostoc_spMau15_r__strain_Mau15_1295_bp:0.04135412404256853802)86:0.05974958860735391647)30:0.02877974441633487923,Nostoc_sp8941__small_subunit_1295_bp:0.04774708224604045509)8:0.01582057800739804926)2:0.00669560768203479595)0:0.00672641504413133869)0:0.00671199139994659022)6:0.02268314391867883029)2:0.02121655694066721179,(((Nostoc_spTH1S01_r__strain_TH1S01__1295_bp:0.03896971545153445071,(Trichormus_azollae_Kom_BAI/1983_r__strain_Kom_BAI/1983__1295_bp:0.04213895857521914035,Nostoc_spPCC_9426_r__strain_PCC_9426__1295_bp:0.00000107493804200273)72:0.02412473178959741171)68:0.02808175873781346490,(Nostoc_spPCC_6720__1295_bp:0.00335153680976076887,Nostoc_spHK_01__for____1295_bp:0.00000107493804200273)94:0.02361799334976453016)68:0.04641171694797242842,Nostoc_spYK_01__for____1295_bp:0.06438959992851814307)54:0.04086059081056687275)4:0.01238675515867127680)14:0.02653318126456306186)4:0.00626968177855967597)0:0.00724423419413290116)0:0.02180847003082280258)0:0.01026336676808990364)0:0.01375718689136866402,Nostoc_muscorum_CENA18__1295_bp:0.04331972635623807660)2:0.00711288180566105235)0:0.00000107493804200273)0:0.00769313495802241305,((Nostoc_ellipsosporum_V_r__strain_V__1295_bp:0.05579047739396969519,(Nostoc_sp8916__small_subunit_1295_bp:0.06322680267224882467,(((Nostoc_spTO1S01_r__strain_TO1S01__1295_bp:0.02391231753652440714,Nostoc_spPCC_7906__for__r_1295_bp:0.03180532254194554098)28:0.00000107493804200273,((Nostoc_linckia_vararvense_IAM_M_30__for__r__1295_bp:0.00685899748741885043,((Nostoc_spPCC_9231__small_subunit__1295_bp:0.00679606918100420215,(Nostoc_entophytum_IAM_M_267__for_____1295_bp:0.00339117477850932195,Nostoc_sp8964_3_r__strain_8964_3__1295_bp:0.00000107493804200273)42:0.00000107493804200273)80:0.00078075518167449918,(Nostoc_piscinale_BF3__1295_bp:0.00573505382508223121,Nostoc_spHKAR_2__1295_bp:0.10428113610503708664)64:0.00367803522983092997)100:0.04511963404852572385)72:0.00679963031189313380,(Nostoc_spCc2_r__strain_Cc2_1295_bp:0.01021641506272718061,Nostoc_spCr4_r__strain_Cr4_1295_bp:0.00680936781170796233)64:0.00340343302641151011)40:0.00681945790138682468)36:0.02457333630455352941,(Nostoc_spDe1_r__strain_De1_1295_bp:0.00000107493804200273,Nostoc_sp8938__small_subunit_1295_bp:0.00000107493804200273)100:0.00672699674966862390)26:0.00870137133180008335)10:0.01741001676924639960)6:0.00350863251517498061,((Nostoc_spPannaria_affleproloma_cyanobiont_2_Ch___1295_bp:0.01918208886622625037,((Nostoc_spKVJ2__1295_bp:0.00000107493804200273,(Nostoc_spAl3_r__strain_Al3_1295_bp:0.02439018887106690278,(Nostoc_spKVSF4__1295_bp:0.00333607471401504855,Nostoc_spSKS2__1295_bp:0.00000107493804200273)44:0.00000107493804200273)6:0.00335547487370557252)62:0.02937158161263147063,((Nostoc_calcicola_VI_r__strain_VI__1295_bp:0.01189565693993944670,(Nostoc_commune__for__r_country_France_Grenoble__1295_bp:0.02051522405274348523,(Nostoc_spPeltigera_pruinosa_cyanobiont_18___1295_bp:0.02026443271173357374,(Nostoc_spMollenhauer_1_1_150b__1295_bp:0.00672864871083136192,Nostoc_sp9104_r__strain_9104_1295_bp:0.00000107493804200273)48:0.00000107493804200273)48:0.00838134581988523794)10:0.00000107493804200273)6:0.00673801231907306120,(((Nostoc_spSKJF2__1295_bp:0.00334325298372377443,((Nostoc_spLeptogium_gelatinosum_cyanobiont___1295_bp:0.00000107493804200273,(Nostoc_spDM103_r__strain_SAG_2028__1295_bp:0.03092354933958648550,Nostoc_spMassalongia_carnosa_cyanobiont___1295_bp:0.00000107493804200273)18:0.00334615665382994318)24:0.01020870592032020394,((Nostoc_sp1tu14s8_r__strain_1tu14s8__1295_bp:0.01988881177140946338,(Nostoc_spMollenhauer_1_1_066__1295_bp:0.00000107493804200273,AF317630_Nostoc_spAWT_203__1295_bp:0.01988775241796420304)74:0.00360291630992922969)30:0.00814115824551792273,(Nostoc_spPannaria_obscura_cyanobiont_Aus___1295_bp:0.01693755051027472786,((Nostoc_spPannaria_elixii_cyanobiont_2_NZ___1295_bp:0.00331476977230901141,Nostoc_spPannaria_fulvescens_cyanobiont_NZ___1295_bp:0.00000107493804200273)94:0.01001557328717513594,(Nostoc_spPannaria_andina_cyanobiont_Peru___1295_bp:0.00333922845516585213,(Nostoc_commune__for__r_1295_bp:0.00669098917909603796,(Nostoc_commune__for__r_country_Japan_Yamaguchi__1295_bp:0.00000107493804200273,Nostoc_commune__for__r_country_Japan_Ishikawa__1295_bp:0.00000107493804200273)80:0.00329737350631105442)96:0.01005212458584156358)50:0.00667879931643594171)6:0.00000107493804200273)14:0.00670614743072754475)2:0.00339936095160524310)0:0.00331142390683475136)0:0.00000107493804200273,(((((Nostoc_punctiforme_SAG_71_79__1295_bp:0.00661126962466634330,Nostoc_spPeltigera_membranacea_1_cyanobiont___1295_bp:0.01729393165153375600)48:0.01442226232306478666,((Nostoc_spPeltigera_collina_cyanobiont_20___1295_bp:0.02763568897590686427,Nostoc_spSAG_41_87__1295_bp:0.00000107493804200273)68:0.01403194626786145177,((Nostoc_commune__for__r_country_Japan_Okinawa_Ryukyu_University__1295_bp:0.00338584052905661339,Nostoc_commune_AHNG0605__1295_bp:0.00000107493804200273)100:0.01761057150729720272,((AF062637_Nostoc_spGSV224__1295_bp:0.01380923990561893494,(Nostoc_spMollenhauer_1_1_115__1295_bp:0.01356508870781346701,(AF027655_Nostoc_PCC73102__1295_bp:0.00000107493804200273,Nostoc_punctiforme_SAG_69_79_isolation_source_lichen_specimen_voucher_SAG_69_79___1295_bp:0.00337487052811274958)78:0.00332172414958373068)28:0.00346590016062124423)26:0.01017587844112474715,((Nostoc_spLobaria_hallii_cyanobiont_19___1295_bp:0.00333388198860404446,Nostoc_spLobaria_hallii_cyanobiont___1295_bp:0.00000107493804200273)88:0.01355940305637508281,(Nostoc_commune_0Brien_02011101___1295_bp:0.03180723174998237313,((Nostoc_spSAG_39_87__1295_bp:0.00000107493804200273,Nostoc_spPeltigera_membranacea_5_cyanobiont___1295_bp:0.00000107493804200273)86:0.00000107493804200273,((Nostoc_spPeltigera_membranacea_4_cyanobiont___1295_bp:0.00686079269167110505,Nostoc_muscorum_SAG_57_79__1295_bp:0.00000107493804200273)74:0.00678775130105791977,((Nostoc_sp195_A22__1295_bp:0.00000107493804200273,Nostoc_sp195_A21__1295_bp:0.01013578058783953448)54:0.00338369525757120908,((Nostoc_spSKSF3__1295_bp:0.00412587598536328162,Nostoc_spKVJ20__1295_bp:0.00272841139884865379)88:0.00681054500622931686,(((((Nostoc_edaphicum_X_r__strain_X_1295_bp:0.00000107493804200273,(Nostoc_sphaeroides_HBHF0604__1295_bp:0.02675370019590970344,(Nostoc_spNi4_C1__for__r_1295_bp:0.04644678060104544259,(Nostoc_commune__for__r_country_Japan_Saga__1295_bp:0.00000107493804200273,Nostoc_commune__for_country_Japan_Hyogo_Akashi__1295_bp:0.00000107493804200273)100:0.01496549616550370797)24:0.00868302642097471336)4:0.01217613571881292003)12:0.02519028151433372678,(Nostoc_spSAG_29_90__1295_bp:0.00398802669940321632,((Nostoc_spPannaria_rubiginella_cyanobiont_Chile___1295_bp:0.00000107493804200273,(((Nostoc_spPannaria_araneosa_cyanobiont_NZ___1295_bp:0.01355359699010830199,((Nostoc_spNephroma_laevigatum_cyanobiont_39___1295_bp:0.01020360859519160897,(((((Nostoc_spSticta_fuliginosa_cyanobiont___1295_bp:0.00337748129962714807,Nostoc_spNephroma_helveticum_cyanobiont___1295_bp:0.00000107493804200273)58:0.00339803809874912122,Nostoc_spPannaria_conoplea_cyanobiont_No___1295_bp:0.00000107493804200273)22:0.00000107493804200273,Nostoc_spPannaria_mosenii_cyanobiont_Mex___1295_bp:0.00338760086430725136)58:0.00337989589808106910,Nostoc_spNephroma_helveticum_cyanobiont_37___1295_bp:0.00677820457338147286)14:0.00000107493804200273,(Nostoc_spPannaria_andina_2_cyanobiont_Chile___1295_bp:0.00000107493804200273,(Nostoc_spLobaria_pulmonaria_cyanobiont_36___1295_bp:0.00000107493804200273,(((Nostoc_spPannaria_durietzii_cyanobiont_1_NZ___1295_bp:0.00338209785092439316,Nostoc_spPannaria_isabellina_cyanobiont_2_Ch___1295_bp:0.00000107493804200273)92:0.01720149771403545538,(Nostoc_spPannaria_affleproloma_cyanobiont_1a_NZ___1295_bp:0.00340850249495721399,Nostoc_spPannaria_affleproloma_cyanobiont_1b_NZ___1295_bp:0.00000107493804200273)52:0.00338651992612302565)4:0.00000107493804200273,(((Nostoc_spPannaria_sphinctrina_cyanobiont_1b_Ch___1295_bp:0.00000107493804200273,(Nostoc_spPannaria_cfallorhiza_cyanobiont_NZ___1295_bp:0.00000107493804200273,((Nostoc_spPannaria_affsphinctrina_cyanobiont_1a_NC___1295_bp:0.01014814989349723494,Nostoc_spPannaria_athroophylla_cyanobiont_Ch___1295_bp:0.00000107493804200273)60:0.00337101707611361240,Nostoc_spPannaria_patagonica_cyanobiont_Ch___1295_bp:0.00000107493804200273)78:0.00672894220519399885)60:0.01017660807411330769)98:0.05054128610937824034,Nostoc_spNephroma_helveticum_cyanobiont_33___1295_bp:0.00000107493804200273)0:0.00000107493804200273,Nostoc_spLobaria_cyanobiont_34___1295_bp:0.00338271514690360745)30:0.00338135439346116127)2:0.00000107493804200273)2:0.00000107493804200273)0:0.00000107493804200273)2:0.00000107493804200273)4:0.00340149530714657341,Nostoc_spPannaria_euphylla_cyanobiont_NZ___1295_bp:0.00000107493804200273)14:0.01372367168532657479)2:0.00000107493804200273,Nostoc_spSticta_beauvoisii_cyanobiont___1295_bp:0.00676836349743432843)6:0.00337210222820263743,Nostoc_spPannaria_andina_1_cyanobiont_Chile___1295_bp:0.00000107493804200273)10:0.00335666679902248176)8:0.00365382643832629170,(Nostoc_spNephroma_parile_cyanobiont_27___1295_bp:0.00672946588474228682,(Nostoc_spParmeliella_triptophylla_cyanobiont_30___1295_bp:0.00000107493804200273,(Nostoc_spNephroma_bellum_cyanobiont___1295_bp:0.00000107493804200273,Nostoc_spNephroma_parile_cyanobiont_32___1295_bp:0.00000107493804200273)52:0.00000107493804200273)68:0.00000107493804200273)28:0.00315954360401331626)12:0.01690302415621424553)24:0.01279729236470904599)0:0.02897743311727766016,(((Nostoc_commune__for__r_country_Japan_Hokkaido__1295_bp:0.01438529683698914347,Nostoc_commune__for__r_strain_KU002__1295_bp:0.00409086503964902967)30:0.01642823291291760010,Nostoc_flagelliforme_IMGA0408__1295_bp:0.00000107493804200273)10:0.00686025559437988385,((Nostoc_spMollenhauer_1_1_108__1295_bp:0.00000107493804200273,Nostoc_spCollema_crispum_cyanobiont___1295_bp:0.00000107493804200273)86:0.00677810551714447436,Nostoc_flagelliforme_strSunitezuoqi___1295_bp:0.00000107493804200273)64:0.01018654761725404194)12:0.00484223768138199000)0:0.01235953886404582251,Nostoc_spSAG_36_92__1295_bp:0.00000107493804200273)2:0.00337260384574741747,(Nostoc_spPCC_9229__small_subunit__1295_bp:0.00676153700190504879,Nostoc_sp8926_r__strain_8926_1295_bp:0.00000107493804200273)56:0.00000107493804200273)8:0.01669067123861161031)2:0.00413567724098009258)0:0.00680196232368810664)0:0.00000107493804200273)2:0.00658452908617748311)0:0.01063523665755168254)0:0.00000107493804200273)0:0.00296055378513132789)0:0.00684648515813989118)0:0.00683101030188430335)0:0.00295844206722666644,((Nostoc_spPeltigera_degeni_cyanobiont___1295_bp:0.00000107493804200273,Nostoc_spMuscicolous_cyanobiont_21___1295_bp:0.00000107493804200273)92:0.00000107493804200273,(Nostoc_spKVJF16__1295_bp:0.01021119647008504085,Nostoc_spSKSL2__1295_bp:0.00678904193576104504)30:0.00343725831689449318)36:0.01023316571674445091)0:0.00000107493804200273,(Nostoc_sp8963__small_subunit_1295_bp:0.00673146238935766646,(Nostoc_sp8901_1_r__strain_8901_1__1295_bp:0.00000107493804200273,Nostoc_sp17__1295_bp:0.00340496860073461046)42:0.00000107493804200273)50:0.00674444625052366895)0:0.00000107493804200273,(Nostoc_spSKJ4__1295_bp:0.00000107493804200273,(Nostoc_spPeltigera_neopolydactyla_cyanobiont___1295_bp:0.00671441047011484080,(Nostoc_spPeltigera_pruinosa_cyanobiont_14___1295_bp:0.00000107493804200273,(((Nostoc_spLukesova_5/96_r__strain_Lukesova_5/96__1295_bp:0.02848474284815799562,Nostoc_commune__for__r_strain_SO_42__1295_bp:0.00736469758541078139)56:0.01684458055028432294,Nostoc_spLukesova_40/93_r__strain_Lukesova_40/93__1295_bp:0.00000107493804200273)30:0.00675496764080450642,Nostoc_cfcommune_KG_54__for__r_1295_bp:0.01044649532655263051)30:0.00686987413600305668)72:0.02454875104733706889)16:0.01043228956032446995)8:0.00336523035719411921)0:0.01350708530745496454)2:0.01720836127253633219,(Nostoc_spSKS5__1295_bp:0.00000107493804200273,(((Nostoc_spSKJ2__1295_bp:0.01345722388766748198,Nostoc_spSKS9__1295_bp:0.00000107493804200273)74:0.00668746984970492071,((Nostoc_spKVJF4__1295_bp:0.01003734559979045822,(((((Nostoc_punctiforme_SAG_68_79_isolation_source_lichen_specimen_voucher_SAG_68_79___1295_bp:0.00000107493804200273,Nostoc_spPeltigera_didactyla_3_cyanobiont___1295_bp:0.00000107493804200273)8:0.00000107493804200273,Nostoc_spKVJF15__1295_bp:0.00291209617932375060)58:0.00043674870680826522,AF062638_Nostoc_ATCC53789__1295_bp:0.00333058677002711408)18:0.00000107493804200273,Nostoc_spMollenhauer_1_1_125__1295_bp:0.00000107493804200273)20:0.00000107493804200273,Nostoc_sp0GU36S01_r__strain_0GU36S01__1295_bp:0.00000107493804200273)42:0.00000107493804200273)64:0.00329333131017131315,(Nostoc_spUK18__1295_bp:0.00332035976580150830,(Nostoc_spIO_102_I__1295_bp:0.00000107493804200273,(Nostoc_spKVS1__1295_bp:0.00662819322972511751,(Nostoc_spSKSF2__1295_bp:0.00332563891491859326,Nostoc_spSKJ1__1295_bp:0.00000107493804200273)20:0.00000107493804200273)50:0.00332987014223183045)30:0.00000107493804200273)62:0.01023073292774913552)10:0.00678522905865763110)6:0.00000107493804200273,((Nostoc_spPeltigera_canina_2_cyanobiont___1295_bp:0.00331753473247473453,(Nostoc_spMollenhauer_1_1_106b2___1295_bp:0.00000107493804200273,((((Nostoc_spPeltigera_canina_1_cyanobiont___1295_bp:0.01715730082057459124,(Nostoc_spKVJF8__1295_bp:0.00000107493804200273,(((Nostoc_spPeltigera_rufescens_4_cyanobiont___1295_bp:0.01020730912408477839,Nostoc_spPeltigera_rufescens_3_cyanobiont___1295_bp:0.00000107493804200273)50:0.00332127740160381235,(Nostoc_spMollenhauer_94_1__1295_bp:0.00333231172775180513,Nostoc_spPeltigera_canina_4_cyanobiont___1295_bp:0.00000107493804200273)42:0.00000107493804200273)44:0.00671187380842965409,(Nostoc_spKVJF1__1295_bp:0.00000107493804200273,Nostoc_spPeltigera_lepidophora_cyanobiont___1295_bp:0.00670878004873204630)14:0.00000107493804200273)2:0.00333869741156934009)0:0.00000107493804200273)0:0.00664447622548689203,Nostoc_spPeltigera_rufescens_2_cyanobiont___1295_bp:0.00330383637073716112)0:0.00000107493804200273,Nostoc_spPeltigera_venosa_cyanobiont_15___1295_bp:0.03447386367877686153)2:0.00329996939023999682,Nostoc_spPCC_9305__small_subunit__1295_bp:0.00669829257541005273)0:0.00676318025783284680)2:0.00677307773541642021)6:0.00656493638135615971,Nostoc_commune_UTEX_584__1295_bp:0.05754023828997381629)8:0.00358484265057838801)0:0.00000107493804200273)10:0.00000107493804200273)0:0.00849056199572443063)0:0.00000107493804200273)34:0.02643339148540354427)78:0.03826404584199762787,(Gloeotrichia_echinulata_PYH14_r__environmental_colony_PYH14__1295_bp:0.00333703644642107744,Gloeotrichia_echinulata_URA3_r__environmental_colony_URA3__1295_bp:0.00000107493804200273)100:0.03215430560208072663)26:0.01803212685008261096)0:0.01793457130288273957)0:0.00857647894299264600)0:0.00529645683845952810)0:0.03522274824746883526)28:0.03496394640260495901,(((Chlorogloeopsis_spGreenland_5__1295_bp:0.00000107493804200273,Chloroglogloeopsis_sp_PCC7518:0.00000107493804200273)100:0.23512377767976216925,((Chlorogloeopsis_spPCC_9212__for__r__1295_bp:0.00000107493804200273,Chlorogloeopsis_fritschii_PCC_6912__for_____1295_bp:0.00000107493804200273)78:0.00000107493804200273,Chlorogloeopsis_fritschii_PCC_6912__for__r__1295_bp:0.00000107493804200273)100:0.08563378257481277234)90:0.07274452960222492492,((((Calothrix_spPCC_7507_r__strain_PCC_7507__1295_bp:0.08390279370225148248,(Rivularia_spPCC_7116_r__strain_PCC_7116__1295_bp:0.06515527327774262023,(Rivularia_spXP16B_r__strain_XP16B__1295_bp:0.04676383683344050718,((Rivularia_atra_BIR_KRIV1_r__environmental_colony_BIR_KRIV1__1295_bp:0.00000107493804200273,(Calothrix_spCCMEE_5093__1295_bp:0.02022131046260068968,Rivularia_atra_BIR_MGR1_r__environmental_colony_BIR_MGR1__1295_bp:0.00671104743998979323)42:0.00649075215097090659)38:0.00331551270789609380,(Rivularia_spXP27A_r__strain_XP27A__1295_bp:0.02334811941270751451,(((Rivularia_spBECID10_r__strain_BECID10__1295_bp:0.01661105476714150667,(Rivularia_spXP3A_r__strain_XP3A__1295_bp:0.00658191538798870695,Calothrix_spBECID14_r__strain_BECID14__1295_bp:0.00000107493804200273)46:0.00000107493804200273)40:0.00329571088460983317,(Rivularia_spBECID12_r__strain_BECID12__1295_bp:0.04126948946675655649,Rivularia_spXSP25A_r__strain_XSP25A__1295_bp:0.01324399949797492974)68:0.00000107493804200273)16:0.00000107493804200273,Calothrix_spXP9A_r__strain_XP9A__1295_bp:0.00000107493804200273)32:0.00000107493804200273)60:0.00662284616717135829)28:0.00132523091146963929)68:0.02987171491203241200)92:0.07914590957666668702)78:0.05809341028776324883,Calothrix_spBECID30_r__strain_BECID30__1295_bp:0.12061599017445176485)34:0.02021374831066172217,(Calothrix_spCAL3363_r__strain_CAL3363__1295_bp:0.02746247137956886464,((CfCalothrix_spMuscicolous_cyanobiont_5___1295_bp:0.05777996299766161026,((((Calothrix_spXP11C_r__strain_XP11C__1295_bp:0.05890707903721061067,(Calothrix_spBECID21_r__strain_BECID21__1295_bp:0.02028949110358012689,Calothrix_spCAL3361_r__strain_CAL3361__1295_bp:0.00000107493804200273)42:0.00333300508389188302)44:0.00000107493804200273,Calothrix_spXP2B_r__strain_XP2B__1295_bp:0.00332053434395529045)6:0.00000107493804200273,((((Calothrix_spBIR_LS5_r__strain_BIR_LS5__1295_bp:0.01344563899213360551,Calothrix_spBECID9_r__strain_BECID9__1295_bp:0.00326405443784491371)50:0.00338427965428888004,Calothrix_spAHLA9_r__strain_AHLA9__1295_bp:0.02365327937464409974)30:0.00000107493804200273,Calothrix_spBECID6_r__strain_BECID6__1295_bp:0.00332030953938811406)6:0.00000107493804200273,Calothrix_spPCC_8909_r__strain_PCC_8909__1295_bp:0.00000107493804200273)0:0.00000107493804200273)60:0.00000107493804200273,Calothrix_spBECID26_r__strain_BECID26__1295_bp:0.00667610669155828135)100:0.03816263250886429981)100:0.09763417655839891351,((((Calothrix_spUKK3412_r__strain_UKK3412__1295_bp:0.00676484738436575628,Calothrix_spBECID1_r__strain_BECID1__1295_bp:0.00675535660582015675)42:0.00000107493804200273,Calothrix_spBECID16_r__strain_BECID16__1295_bp:0.00000107493804200273)76:0.00000107493804200273,Calothrix_spXSP10A_r__strain_XSP10A__1295_bp:0.01698867486763339443)100:0.00980750183284466621,Calothrix_spBECID33_r__strain_BECID33__1295_bp:0.07028749571755557590)100:0.06156823671684780175)70:0.06698248351998969952)66:0.04076944646753542095)18:0.06102529547176731989,(Hapalosiphon_sp804_1_r__strain_804_1__1295_bp:0.12479723052910750292,((Fischerella_spCENA19__1295_bp:0.13495458623806080856,(((Fischerella_PCC7414:0.02590549751620088714,Nostochopsis_lobatus_92_1_r__strain_92_1__1295_bp:0.05744446528194331603)42:0.01120602103202633648,((Fischerella_spIAM_M_263__for_____1295_bp:0.02398779770210203791,(Hapalosiphon_hibernicus_BZ_3_1___1295_bp:0.02865975585331772060,Nostochopsis_sp89_45_r__strain_89_45__1295_bp:0.01735199626969539249)60:0.01311485168778878108)18:0.00975504953855044037,(Fischerella_spCENA161__1295_bp:0.00338439056122899354,Fischerella_spHKAR_5__1295_bp:0.00000107493804200273)100:0.01560700277334450305)2:0.00000107493804200273)28:0.01657643880846581749,(Westiellopsis_prolifica_SAG_16_93_r__strain_SAG_16_93__1295_bp:0.01934680077263428721,(Hapalosiphon_welwitschii__1295_bp:0.00000107493804200273,(Hapalosiphon_delicatulus_IAM_M_266__for_____1295_bp:0.00000107493804200273,Hapalosiphon_spIAM_M_264__for_____1295_bp:0.00000107493804200273)78:0.00682759427080645818)74:0.01308708049483750177)98:0.03164570982688291040)64:0.04405328082629920983)42:0.04556714439612434553,((Fischerella_muscicola__for__r_1295_bp:0.00686058209451652270,Mastigocladus_laminosus_Greenland_8_isolate_8___1295_bp:0.00000107493804200273)100:0.03212348602694508476,((Chroococcidiopsis_spCC4__1295_bp:0.06504286002924516974,Fischerella_major_NIES_592__for_____1295_bp:0.00000107493804200273)44:0.00343623841819856463,(Fischerella_thermalis_PCC_7521__for__r__1295_bp:0.00688033803803116909,(Fischerella_spMV9__1295_bp:0.00561147851912561103,(Filamentous_thermophilic_cyanobacterium_tBTRCCn_101___1295_bp:0.00000107493804200273,Filamentous_thermophilic_cyanobacterium_tBTRCCn_403___1295_bp:0.00680288227414220167)92:0.00509562570596759894)90:0.00992252609055542696)54:0.00686336071856760797)50:0.01089571699204983785)84:0.05032476789879850032)56:0.05009754408589024016)62:0.03785766877753636572)0:0.00000107493804200273)16:0.05565749933098735475)4:0.02126984799815157326)12:0.01712544312260162391)30:0.01335671191609667102,((Scytonema_hofmanni_PCC_7110__for__r__1295_bp:0.06987859693860912214,(Scytonema_spU_3_3__1295_bp:0.03531479971767793186,(Scytonema_spIAM_M_262__for____1295_bp:0.00932203660679624922,Scytonema_spHKAR_3__1295_bp:0.22352496372844826711)92:0.03798514661922385710)100:0.10393654794513171313)100:0.12545454130374808499,((Mastigocladopsis_repens_MORA_r__strain_MORA__1295_bp:0.06128925755095183253,(Tolypothrix_spCCMP1185__for__r_1295_bp:0.05027025363187678092,(Symphyonema_sp1269_1_r__strain_1269_1__1295_bp:0.01009673122707754195,Symphyonema_sp1517_r__strain_1517__1295_bp:0.00699158459427000507)100:0.04788135623333511504)44:0.01258366154942978758)88:0.08081182227003169682,(Symphyonemopsis_spVAPOR1_r__strain_VAPOR1__1295_bp:0.05717767200286128643,(((Brasilonema_octagenarum_UFV_OR1___1295_bp:0.00823838240997244037,Brasilonema_roberti_lammi_strlos_manantiales1___1295_bp:0.01947374513382491706)96:0.05152144015639190805,Brasilonema_terrestre_CENA116__1295_bp:0.02718541430721052587)34:0.01479256843317184808,(Brasilonema_bromeliae_SPC_951__1295_bp:0.01398225131335481368,Brasilonema_spCENA114__1295_bp:0.01318507869950969955)62:0.02484582282409993764)80:0.03335381086038791132)74:0.00771636425045344430)44:0.06132368103106088097)40:0.05716938850522019361)20:0.02899780385468415933,Cyanobacterium_OU_20__1295_bp:0.18441561597558978058)14:0.01956335274456823259,((Chroococcidiopsis_spCk4__1295_bp:0.01961290795082310315,Chroococcidiopsis_spCC1__complete___1295_bp:0.01068179217292961405)100:0.13688037672227817976,((Unicellular_thermophilic_cyanobacterium_tBTRCCn_23___1295_bp:0.00332328802853481707,Unicellular_thermophilic_cyanobacterium_tBTRCCn_28___1295_bp:0.00000107493804200273)100:0.15366013505266695738,(((Chroococcidiopsis_spBB96_1_r__strain_SAG_2026__1295_bp:0.02308413216818551092,Chroococcidiopsis_spBB79_2_r__SAG_2023__1295_bp:0.02688330714925878800)98:0.08871089677356006065,(Chroococcidiopsis_spBB82_3_r__strain_SAG_2024__1295_bp:0.05037135184646125696,((Chroococcidiopsis_spMMG_5__1295_bp:0.00000107493804200273,(Chroococcidiopsis_spBB84_1_r__strain_SAG_2025__1295_bp:0.04032500658263005883,(Chroococcidiopsis_cubana_r__strain_SAG_39_79__1295_bp:0.01733506665434805111,Chroococcidiopsis_thermalis__for__r__1295_bp:0.00695580794222500510)86:0.00513941602017812561)80:0.01578498396011198887)78:0.04071110392276917900,Chroococcidiopsis_spMMG_6__1295_bp:0.02114982904698672547)36:0.02364063441890311076)100:0.20474927419462576883)74:0.05643299934666562434,(Chroococcidiopsis_spCC2__complete___1295_bp:0.03818499812862553855,Chroococcidiopsis_spCC3__complete___1295_bp:0.00978950247179287761)100:0.09427197996841459038)68:0.06297284873970437902)36:0.03069318809110054697)22:0.02249030364122405964)12:0.03244243858542873726,(Lyngbya_wollei_strCarmichael/Alabama___1295_bp:0.20070501179594116281,(Phormidium_uncinatum_SAG_81_79___1295_bp:0.14315932545260104392,(Phormidium_tergestinum_CCALA_155___1295_bp:0.00000107493804200273,Phormidium_autumnale_UTEX_1580___1295_bp:0.02082539466743044132)100:0.17690547794824643124)34:0.04113785594509890980)42:0.05408044976153505295)2:0.02670206150540936976,((((Microcoleus_chthonoplastes_CCY0602___1295_bp:0.14364765542313698288,(((((Oscillatoria_spongeliae_36P3__1295_bp:0.01369744821558633273,((Oscillatoria_spongeliae_KR04_4___1295_bp:0.00000107493804200273,Oscillatoria_spongeliae_KR04_1___1295_bp:0.00000107493804200273)100:0.00000107493804200273,Oscillatoria_spongeliae_KR04_3___1295_bp:0.01700804585933322205)72:0.00341309539146975255)76:0.00685876557371909844,Oscillatoria_spCk2__1295_bp:0.01750370050035244401)98:0.02879576849410361850,(Oscillatoria_spongeliae_310P1__1295_bp:0.00857656570408643973,((((Oscillatoria_spongeliae_SI04_40___1295_bp:0.00000107493804200273,(Oscillatoria_spongeliae_SI04_41___1295_bp:0.00000107493804200273,Oscillatoria_spongeliae_SI04_47___1295_bp:0.00000107493804200273)22:0.00000107493804200273)58:0.00000107493804200273,Oscillatoria_spongeliae_SI04_42___1295_bp:0.00000107493804200273)98:0.00717425926390862900,(Oscillatoria_spongeliae_SI04_45___1295_bp:0.00000107493804200273,Oscillatoria_spongeliae_SI04_46___1295_bp:0.00000107493804200273)100:0.02738288823650235002)60:0.01055215828288425320,Oscillatoria_spongeliae_32P1__1295_bp:0.01428051190920541155)68:0.02063116209882833937)24:0.02694168850796700015)92:0.07707883071675097897,Ocfcorallinae__r__1295_bp:0.16818236100453384796)52:0.03268009101888313950,Pseudoscillatoria_coralii_BgP10_4S___1295_bp:0.22074988718266425058)54:0.03202084790870596276)98:0.11323182582857180267,((Phormidium_spETS_05_r__isolate_ETS_05__1295_bp:0.10783970785755313260,((Planktothricoides_raciborskii_OR1_1__for_____1295_bp:0.02096982662584309307,((Planktothricoides_raciborskii_T1_6_2__for_____1295_bp:0.00337742441115582073,Planktothricoides_raciborskii_INBaOR__for_____1295_bp:0.00000107493804200273)18:0.00000107493804200273,Planktothricoides_raciborskii_NIES_207__for_____1295_bp:0.00000107493804200273)96:0.00000107493804200273)66:0.01021329685718078660,(Planktothricoides_raciborskii_NSLA4__for_____1295_bp:0.00339387070018408411,Planktothricoides_raciborskii_NSLA3__for_____1295_bp:0.00000107493804200273)96:0.00000107493804200273)100:0.14508637557419359898)92:0.07355497723700210599,((Lyngbya_cfconfervoides_VP0401__1295_bp:0.16242542223652009503,((((Geitlerinema_spFlo1__1295_bp:0.00000107493804200273,Geitlerinema_PCC7105__for__r_1295_bp:0.00000107493804200273)54:0.00333851643464708062,Geitlerinema_spA28DM__1295_bp:0.00000107493804200273)94:0.02175868052445774359,(((Geitlerinema_spBBD_1295_bp:0.00000107493804200273,Geitlerinema_spBBD_HS223__1295_bp:0.00674826606453072294)30:0.00000107493804200273,Geitlerinema_spW_1__1295_bp:0.00000107493804200273)64:0.00000107493804200273,Geitlerinema_spBBD_HS217__1295_bp:0.00674826955917322627)100:0.07708759950109587977)98:0.07295923215256916450,(Geitlerinema_spCCY0102__1295_bp:0.00178945748796669499,((Geitlerinema_spCCY9412__1295_bp:0.00000107493804200273,Phormidium_spHBC9__1295_bp:0.00328560948900762572)100:0.01554989577576084206,Phormidium_spUTCC_487__1295_bp:0.03886065597078408596)62:0.00267985449886786560)100:0.07194544917998559053)98:0.08950296180071372343)92:0.08042200145452038651,(Phormidium_lumbricale_UTCC_476___1295_bp:0.02130846774434951019,(Phormidium_cfterebriformis_KR2003/25___1295_bp:0.00702501799369363057,(Oscillatoria_acuminata__for__r_1295_bp:0.00211691549715184186,Oscillatoria_spMMG_3__1295_bp:0.01121959170662602777)94:0.02152425260203149823)92:0.03133853072852583327)100:0.16944590516080637599)4:0.00965693992323587297)18:0.02839559955213329795)2:0.01064919215153613263,(((Lyngbya_hieronymusii_varhieronymusii_CN4_3__for_____1295_bp:0.04927233701035636099,(Lyngbya_aestuarii_PCC_7419__for__r__1295_bp:0.00000107493804200273,Lyngbya_aestuarii__for__r_1295_bp:0.00996316273188692543)100:0.06333708022214291911)80:0.03363349438458796553,((Arthrospira_platensis_EB_9602__1295_bp:0.00000107493804200273,Arthrospira_jenneri_EB_9604__1295_bp:0.00332350189059217637)76:0.00388945053112917322,(((Arthrospira_maxima_BJ_2000__1295_bp:0.00665844937709875271,((Arthrospira_platensis_strain_PCC_9108___1295_bp:0.00000107493804200273,Arthrospira_platensis_strain_SAG_257_80___1295_bp:0.00000107493804200273)76:0.00000107493804200273,Arthrospira_platensis_strain_NIES_39___1295_bp:0.00331918270279885292)30:0.00000107493804200273)46:0.00000107493804200273,Arthrospira_maxima_FACHB438__complete___1295_bp:0.00665669871392646478)96:0.01003854818768814064,(Arthrospira_platensis_CG590__1295_bp:0.00663702242904663352,((Arthrospira_platensis_strain_PCC_9223___1295_bp:0.00000107493804200273,Arthrospira_platensis_8005:0.00000107493804200273)70:0.00000107493804200273,Arthrospira_platensis_strain_UTEX_2340___1295_bp:0.00331119680062859096)22:0.00000107493804200273)68:0.00000107493804200273)66:0.00613053664733712467)100:0.08780110532705132087)92:0.07516085147573428604,((((((Trichodesmium_erythraeum__1295_bp:0.01657897398791813304,(Trichodesmium_havanum_strF34_5___1295_bp:0.01323981956188140414,(Trichodesmium_sp_1295_bp:0.00000107493804200273,Trichodesmium_erythraeum_IMS101__for__r__1295_bp:0.00000107493804200273)98:0.00000107493804200273)64:0.00000107493804200273)100:0.03261228700272136849,((Trichodesmium_thiebautii__1295_bp:0.00318846685547854352,Trichodesmium_hildebrandtii__1295_bp:0.01010153458853882760)100:0.02810875882974749398,(Trichodesmium_tenue__1295_bp:0.01731897877688173132,Trichodesmium_contortum__1295_bp:0.00963161893429393366)100:0.02385009246035621824)30:0.01195857755892213575)8:0.00489667170378226251,(Lyngbya_polychroa_LP16__1295_bp:0.01994421806999504068,(Oscillatoria_spNAC8_18__1295_bp:0.00743458040969821252,((Oscillatoria_margaritifera_NAC8_55___1295_bp:0.00000107493804200273,Oscillatoria_margaritifera_NAC8_54___1295_bp:0.00000107493804200273)94:0.00296084690840421388,Blennothrix_spPNG05_4__1295_bp:0.01022532250435693318)84:0.01995713672705118694)56:0.00812443422117981907)82:0.03221039102022295320)24:0.01887025512265333438,Oscillatoria_miniata_NAC8_50__1295_bp:0.07063367019876519437)42:0.01668922293878376956,(Hydrocoleum_lyngbyaceum_HBC7__1295_bp:0.05318822949438409969,(Oscillatoria_sancta__for__r_1295_bp:0.00333789331418345202,Oscillatoria_sancta_PCC_7515__1295_bp:0.00000107493804200273)100:0.05537234246362708612)72:0.02731955637826876532)100:0.12825445405277130506,(((Microcoleus_vaginatus_PBP_D_KK1___1295_bp:0.00468430596576055024,((((Phormidium_autumnale_SAG_35_90___1295_bp:0.00374182585563025832,Phormidium_autumnale_SAG_78_79___1295_bp:0.00287436366189959330)80:0.00936302977883025044,((Phormidium_autumnale_Arct_Ph5__1295_bp:0.01655204898274624178,Phormidium_autumnale_Ant_Ph68__1295_bp:0.01050536984904326156)46:0.00669362058840947127,((Microcoleus_rushforthii_UTCC_296___1295_bp:0.02382584922584171649,Microcoleus_antarcticus_UTCC_474___1295_bp:0.07143212571121367038)60:0.02657028246511658823,Tychonema_bourrellyi_CCAP_1459/11B__for_____1295_bp:0.00818457877747126236)32:0.01818648171859057680)44:0.00478243115488652653)86:0.04199843409207408562,Phormidium_spKU003__for__r_1295_bp:0.00000107493804200273)50:0.02722713078129967296,(((((Oscillatoria_sp195_A20__1295_bp:0.00525633388855152508,Microcoleus_acremanii_UTCC_313___1295_bp:0.03549728939918449927)48:0.00461643205219360465,Microcoleus_vaginatus_SEV1_KK3___1295_bp:0.00000107493804200273)28:0.00328861030839132547,Microcoleus_vaginatus_SAG_2211___1295_bp:0.00330229389767617383)2:0.00000107493804200273,Microcoleus_vaginatus_UBI_KK2__1295_bp:0.00000107493804200273)16:0.00329461690250576478,(Microcoleus_vaginatus_CJI_U2_KK2___1295_bp:0.00330402607740903648,Microcoleus_vaginatus_CSI_U_KK1___1295_bp:0.00000107493804200273)32:0.00000107493804200273)20:0.00000107493804200273)10:0.00560455388314981973)22:0.00554572480829903808,Oscillatoria_prolifera__for__r_1295_bp:0.01147022885928024837)100:0.09733210264916125620,(Phormidium_animale_SAG_1459_6__1295_bp:0.00232805727747717895,Oscillatoria_lutea__for____1295_bp:0.01752876907670685921)100:0.07280983452611458628)88:0.05810264463170520394)62:0.04656889020088128550)0:0.02182374326923835345)0:0.03362627430562709768,((((((((Oscillatoria_spPCC_8954__1295_bp:0.00000107493804200273,(Oscillatoria_spPCC_9631__1295_bp:0.00689597202606666553,Oscillatoria_spPCC_8926__1295_bp:0.00336955367356339989)72:0.01022966758279422739)84:0.01352723516998307132,Oscillatoria_spPCC_9018__1295_bp:0.01372660580003572973)74:0.00658340199252136719,(((((Planktothrix_agardhii_NIVA_CYA_10__for_____1295_bp:0.00335063068288439774,(((Oscillatoria_spCYA127_r__strain_CYA127__1295_bp:0.00000107493804200273,(Planktothrix_rubescens_NIVA_CYA_151__for_____1295_bp:0.00000107493804200273,Planktothrix_rubescens_PCC_10106___1295_bp:0.00000107493804200273)58:0.00334499295267276031)12:0.00000107493804200273,((Planktothrix_agardhii_CCAP_1459/23__for_____1295_bp:0.00000107493804200273,(((Planktothrix_pseudagardhii_HAB662___1295_bp:0.01695607863131870507,(Planktothrix_pseudagardhii_HAB1379___1295_bp:0.00000107493804200273,Planktothrix_pseudagardhii_HAB1131___1295_bp:0.00335084354605363205)100:0.00000107493804200273)66:0.04157591237129474454,(Planktothrix_rubescens__r_strain_BC_Pla_9303__1295_bp:0.00000107493804200273,(Planktothrix_agardhii_CCAP_1459/36__for_____1295_bp:0.00000107493804200273,Planktothrix_rubescens_CCAP_1459/14___1295_bp:0.00000107493804200273)50:0.00335142957478792684)24:0.00000107493804200273)6:0.00000107493804200273,((Planktothrix_sp1LT27S08_r__1295_bp:0.00334276677865308737,Planktothrix_sp2_r__strain_2_1295_bp:0.00000107493804200273)72:0.00000107493804200273,((Planktothrix_agardhii_HAB325__1295_bp:0.00334738203515446125,(Planktothrix_agardhii_HAB237__1295_bp:0.00334623902350054394,Planktothrix_agardhii_NIVA_CYA_68___1295_bp:0.00334384554355926684)20:0.00000107493804200273)4:0.00000107493804200273,(Planktothrix_agardhii_HAB326__1295_bp:0.00000107493804200273,Planktothrix_agardhii_NIES_595__for_____1295_bp:0.00000107493804200273)30:0.00000107493804200273)18:0.00000107493804200273)64:0.00335276582958438053)4:0.00000107493804200273)0:0.00000107493804200273,Planktothrix_rubescens_NIES_1266___1295_bp:0.00000107493804200273)12:0.00000107493804200273)24:0.00334577563066954095,(Planktothrix_agardhii_NIVA_CYA_313__for_____1295_bp:0.00000107493804200273,Planktothrix_agardhii_NIVA_CYA_56/3__for_____1295_bp:0.00000107493804200273)32:0.00000107493804200273)2:0.00000107493804200273)16:0.00334216430086000217,Planktothrix_agardhii_NIVA_CYA_34__for_____1295_bp:0.00000107493804200273)22:0.00333569309246309342,Planktothrix_agardhii_PCC_9637___1295_bp:0.00000107493804200273)0:0.00000107493804200273,Planktothrix_agardhii_213__1295_bp:0.00333389681254939781)12:0.00000107493804200273,(Planktothrix_agardhii_NIVA_CYA_30__for_____1295_bp:0.00333941326262460767,Planktothrix_agardhii_PCC_10110___1295_bp:0.00000107493804200273)48:0.00000107493804200273)64:0.02105237486120490817)94:0.05888138472678671603,(Oscillatoria_spPCC_8927__1295_bp:0.01713456167193068078,Planktothrix_spUVFP1_r__strain_UVFP1__1295_bp:0.00709198371025018467)72:0.01717399137123880315)30:0.02908832568684326450,(Planktothrix_spPCC_9214__1295_bp:0.01070924695688235846,((Planktothrix_mougeotii_HAB3343___1295_bp:0.02069430683694553283,Planktothrix_mougeotii_HAB002__1295_bp:0.00000107493804200273)38:0.00336109461248075819,(Planktothrix_mougeotii_HAB626__1295_bp:0.00000107493804200273,(Planktothrix_mougeotii_TK4_5__for_____1295_bp:0.00336123909162500470,(Planktothrix_mougeotii_TR2_4__for_____1295_bp:0.00000107493804200273,Planktothrix_mougeotii_TK5_1__for_____1295_bp:0.00000107493804200273)84:0.00000107493804200273)94:0.00674036508216893388)44:0.00000107493804200273)78:0.01376463963746536734)64:0.01130656616287862258)16:0.01972111163597177128,(((Planktothrix_pseudagardhii_T1_8_4__for_____1295_bp:0.00000107493804200273,Planktothrix_pseudagardhii_T19_6_6__for_____1295_bp:0.00338184764728021586)100:0.02746569269918092832,(Planktothrix_pseudagardhii_HAB1346___1295_bp:0.00338104593759517820,(Planktothrix_pseudagardhii_r__isolate_VR1__1295_bp:0.00000107493804200273,(Planktothrix_pseudagardhii_NIVA_CYA_153__for_____1295_bp:0.00000107493804200273,Planktothrix_pseudagardhii_HAB639___1295_bp:0.00000107493804200273)44:0.00000107493804200273)72:0.00000107493804200273)80:0.02312048121876149331)40:0.00834458798846277744,((Planktothrix_pseudagardhii_HAB526___1295_bp:0.00336159804888697599,Planktothrix_pseudagardhii_HAB366___1295_bp:0.00000107493804200273)72:0.00404130173037912585,Planktothrix_pseudagardhii_HAB414___1295_bp:0.00272175723902884489)84:0.02369624607351480255)54:0.02470200811386372500)100:0.22841716174126530658,(Pseudanabaenaceae_cyanobacterium_ANP1_KK1___1295_bp:0.09316110644126657236,Trichocoleus_sociatus_SAG_26_92___1295_bp:0.06351754473397146217)88:0.04328050962016160436)20:0.05974694760260027687,(((((Symploca_spCCY0030__1295_bp:0.02393245943125985042,(Symploca_PCC_8002_1295_bp:0.00336697653674396464,(Symploca_atlantica_CCY9617__1295_bp:0.00000107493804200273,Symploca_atlantica_PCC_8002__for__r__1295_bp:0.00000107493804200273)100:0.00000107493804200273)100:0.00373287701130532159)100:0.05927051754535790640,Symploca_spHBC5__1295_bp:0.03584866648304696479)98:0.03709556426895141423,(Symploca_spVP642a__1295_bp:0.06192556788114661481,(Symploca_spVP642b__1295_bp:0.00000107493804200273,(Symploca_spVP642c__1295_bp:0.02123097866300432957,Symploca_spVP377__1295_bp:0.01365129505856920757)92:0.01041112320742148059)62:0.00274526250132249355)100:0.07512812642895064230)84:0.03190921371136056645,(Schizothrix_spPNG5_22__1295_bp:0.14041239548056108633,(((Lyngbya_polychroa_PNG6_57__1295_bp:0.00332569239073915619,(((((Lyngbya_bouillonii_PNG6_41__1295_bp:0.00000107493804200273,(((Lyngbya_bouillonii_PNG7_29_3_rrnB___1295_bp:0.00000107493804200273,(Lyngbya_polychroa_PNG6_48__1295_bp:0.00335472121248638717,(((Lyngbya_majuscula_3L__1295_bp:0.00000107493804200273,Lyngbya_polychroa_LP5__1295_bp:0.00000107493804200273)66:0.00000107493804200273,Lyngbya_sordida_NAC8_49_r__1295_bp:0.00336898120018951043)90:0.01711876646347316316,(Lyngbya_bouillonii_PNG7_29_3_r___1295_bp:0.01009249847575131344,(Lyngbya_bouillonii_PNG7_63__1295_bp:0.00000107493804200273,(Lyngbya_polychroa_PNG6_9_r__1295_bp:0.00334589129073213079,Lyngbya_polychroa_PNG6_68_rrnB___1295_bp:0.00675080210002189721)10:0.00000107493804200273)16:0.00000107493804200273)14:0.00335386600781196163)2:0.00000107493804200273)2:0.00000107493804200273)0:0.00000107493804200273,(((Lyngbya_spVP417b__1295_bp:0.03801872833556620146,Lyngbya_polychroa_PNG5_192__1295_bp:0.00000107493804200273)16:0.00000107493804200273,(Lyngbya_majuscula_PNG6_221_r__1295_bp:0.00335121990927285960,Lyngbya_majuscula_PNG6_221_rrnB___1295_bp:0.00000107493804200273)54:0.00672485527585024116)6:0.00334864317110964349,Lyngbya_polychroa_PNG6_68_r__1295_bp:0.00000107493804200273)2:0.00334690079998479616)0:0.00000107493804200273,Lyngbya_polychroa_PNG6_9_rrnB__1295_bp:0.00676124950802780168)0:0.00670809646614243908)0:0.00337298629651228881,Lyngbya_bouillonii_PNG7_22_r__1295_bp:0.00336664682408001304)0:0.00333664313768880678,(((Lyngbya_bouillonii_PNG5_198_rrnB___1295_bp:0.00000107493804200273,Lyngbya_bouillonii_PNG5_198_r__1295_bp:0.00671170889476976635)6:0.00000107493804200273,((Lyngbya_bouillonii_PNG7_4__1295_bp:0.00334419964725517259,(Lyngbya_bouillonii_PAL08_16_rrnB___1295_bp:0.00671416849399060923,(Lyngbya_bouillonii_PNG7_14__1295_bp:0.00333676799231795310,Lyngbya_bouillonii_PAL08_16__1295_bp:0.00336381517659754088)74:0.01010147142706684098)38:0.00000107493804200273)16:0.00000107493804200273,Lyngbya_polychroa_PNG5_194_rrnB___1295_bp:0.00335012630884225183)32:0.00334991934768977349)36:0.00671248279533758190,((Lyngbya_bouillonii_PNG7_22_rrnB___1295_bp:0.00000107493804200273,Lyngbya_polychroa_PNG6_38_rrnB___1295_bp:0.00334519372664395876)20:0.00000107493804200273,Lyngbya_polychroa_PNG6_2__1295_bp:0.00334558290959381102)10:0.00000107493804200273)14:0.00334244688300298085)0:0.00000107493804200273,(Lyngbya_bouillonii_PNG7_34__1295_bp:0.00000107493804200273,((Lyngbya_majuscula_NAC8_47__1295_bp:0.00000107493804200273,Lyngbya_majuscula_JHB__1295_bp:0.01008574345415892172)72:0.00673539564230972009,(Lyngbya_majuscula_HECT__1295_bp:0.00000107493804200273,(Lyngbya_majuscula_PAB__1295_bp:0.00000107493804200273,((Lyngbya_sordida_NAC8_53__1295_bp:0.00332753297836715532,Lyngbya_sordida_NAC8_52__1295_bp:0.00000107493804200273)72:0.00331682513394166269,(Lyngbya_majuscula_3L_rrnB__1295_bp:0.00333452443258017107,(Lyngbya_sordida_NAC8_49_rrnB__1295_bp:0.00333477591732791534,Lyngbya_sordida_NAC8_51__1295_bp:0.00000107493804200273)42:0.00000107493804200273)76:0.00337451079823001274)86:0.00504298832539367033)24:0.01010383211415797310)26:0.01534864840787854463)38:0.02075350214453931461)0:0.00000107493804200273)0:0.00336390221772187286,Lyngbya_spVP417a__1295_bp:0.00333764446335959447)4:0.00337484633333177226)6:0.00337610588041166101,Lyngbya_polychroa_PNG6_45__1295_bp:0.00000107493804200273)2:0.00000107493804200273,Lyngbya_polychroa_PNG6_51__1295_bp:0.00333806306479682204)80:0.06637825950374948158)88:0.08965246177008547035)56:0.04194177546546309227,(((Phormidiaceae_cyanobacterium_CPER_KK1___1295_bp:0.12198868031857919292,(Microcoleus_chthonoplastes_CCY9605___1295_bp:0.00000107493804200273,(((((((Microcoleus_chthonoplastes_LZW___1295_bp:0.00000107493804200273,Microcoleus_chthonoplastes_CCY9608___1295_bp:0.00000107493804200273)98:0.00688843962246122460,Microcoleus_chthonoplastes_CCY0002___1295_bp:0.00669873959602739714)82:0.02889858562820199830,Microcoleus_chthonoplastes_CCY9603___1295_bp:0.00612898534255768099)58:0.02482839371752510946,Microcoleus_chthonoplastes_CCY9602___1295_bp:0.00660274303874325806)2:0.00000107493804200273,(Microcoleus_chthonoplastes_CCY9607___1295_bp:0.00671750445359714943,(((Microcoleus_chthonoplastes_WW3___1295_bp:0.00512038315734805738,Microcoleus_chthonoplastes_EBD___1295_bp:0.00000107493804200273)32:0.00499353005188533320,Microcoleus_chthonoplastes_WW6___1295_bp:0.00000107493804200273)38:0.00671664326377995492,(Microcoleus_chtoenoplastes_PCC7420:0.00000107493804200273,Microcoleus_sp_for__r_1295_bp:0.00000107493804200273)84:0.00000107493804200273)28:0.00000107493804200273)14:0.01034172277755033599)20:0.01360394394605361768,Microcoleus_chthonoplastes_SAH___1295_bp:0.00000107493804200273)20:0.00672765179972434433,(Microcoleus_chthonoplastes_MAF___1295_bp:0.00000107493804200273,(Microcoleus_chthonoplastes_CCY9606___1295_bp:0.00334973929568386803,Microcoleus_chthonoplastes_WW11___1295_bp:0.00000107493804200273)22:0.00000107493804200273)38:0.00000107493804200273)20:0.00336874214185852372)100:0.08810813697535248290)56:0.01344945888691747443,((Microcoleus_glaciei_UTCC_475__1295_bp:0.04140795310028060755,Phormidium_murrayi_Ant_Ph58__1295_bp:0.01869102906015644022)100:0.10196487495166449422,(Microcoleus_spHTT_U_KK5__1295_bp:0.00000107493804200273,Microcoleus_spSAG_2212__1295_bp:0.02061508657358765775)100:0.07524451098571237340)52:0.04875093617749969716)0:0.01199474855045428237,Microcoleus_spDAI__1295_bp:0.09915550749353697901)70:0.03944653446906216249)8:0.01747482853793516297)4:0.02558790836656975320)0:0.00000107493804200273)0:0.00068962789121645648)0:0.03316006127901727218,((Oscillatoria_princeps_NIVA_CYA_150__for_____1295_bp:0.03124448511630025654,(Oscillatoria_kawamurae__for____1295_bp:0.03108227875335813420,Oscillatoria_duplisecta_ETS_06_r__type_strain_ETS_06T__1295_bp:0.01902519292273131130)92:0.02086098970695703450)100:0.14908842549551534762,(Phormidium_ambiguum_IAM_M_71__for_____1295_bp:0.13078210510501023234,(Oscillatoria_spMMG_2__1295_bp:0.01179050731344091253,(Oscillatoriales_cyanobacterium_UVFP3_r__strain_UVFP3__1295_bp:0.01228905562378689205,Cyanobacterium_PL____1295_bp:0.05335968555701439686)34:0.02113242978273330644)48:0.01233908357838572369)100:0.10540685499681885784)38:0.03748005294987877961)0:0.01318747710407994211)16:0.06082958848794189216,(((((M_glauca_strain_B1448_1__rDNA_1295_bp:0.04893810416074520497,(Synechocystis_PCC6803_:0.00000107493804200273,Synechocystis_PCC6805__for__r_1295_bp:0.00331430020615839684)44:0.00000107493804200273)98:0.08806506587580806289,(Synechocystis_spCCALA_700__1295_bp:0.06741936837566983587,Merismopedia_glauca_0BB39S01__r__strain_0BB39S01__1295_bp:0.14520546596070582623)64:0.03437420028301697850)32:0.02920243381905277338,(Woronichinia_naegeliana_0LE35S01_r__strain_0LE35S01__1295_bp:0.06722733069170400144,(Snowella_litoralis_1LT47S05_r__strain_1LT47S05__1295_bp:0.00000107493804200273,(Snowella_litoralis_0TU37S04_r__strain_0TU37S04__1295_bp:0.01375038588787776822,Snowella_rosea_1LM40S01_r__strain_1LM40S01__1295_bp:0.03814477157318236361)84:0.02368045104190892591)100:0.14522905664709015450)96:0.06359471702434046914)74:0.11308837546735334145,(((Aphanothece_sacrum__for__r_1295_bp:0.11654321341927706412,Cyanothece_sp_PCC_8801__1295bp:0.07157088381620067830)48:0.01856706081760413005,Cyanothece_spWH_8904__1295_bp:0.06391465201718395106)40:0.02407213521186461411,(Aphanocapsa_spHBC6__1295_bp:0.01158603854650652742,(Cyanothece_spWH_8902__1295_bp:0.05605725788551424449,(Crocosphaera_watsonii_WH_8501__1295_bp:0.00389123913149292538,AF193247_Symbiont_of_Climacodium_frauenfeldianum___1295_bp:0.01315916666626758963)82:0.01712106384349425248)98:0.08009292579344061414)92:0.04901439162141774109)60:0.04133830828606476632)8:0.01306406468403063965,((Pleurocapsa_PCC7327__for__r_1295_bp:0.25683480676864800518,(Chroococcus_spJJCM_1295_bp:0.12170975859744204151,(((((((((Microcystis_spCHAB726__1295_bp:0.00000107493804200273,Microcystis_spCHAB727__1295_bp:0.00679082615441533449)26:0.00340653022345206377,(Microcystis_spCHAB728__1295_bp:0.01020591697391505688,((Microcystis_aeruginosa__for__r_isolate_TAC86__1295_bp:0.00341537077196736203,Microcystis_aeruginosa__for____1295_bp:0.00341537065209181721)12:0.00338244744409876667,((((Microcystis_novacekii__for__r_1295_bp:0.00678086328365354492,(((Microcystis_ichthyoblabe_0BB35S01_r___1295_bp:0.01032678944294625721,(Microcystis_novacekii__for__r_isolate_TAC20__1295_bp:0.00336944637482207952,(Microcystis_novacekii__for__r_isolate_TAC65__1295_bp:0.00000107493804200273,Microcystis_spGL280641_r__strain_GL280641__1295_bp:0.00676536136070411426)32:0.00000107493804200273)58:0.00685180280665825554)26:0.00334726489151680523,(((MAU40340_Microcystis_aeruginosa_PCC_7941__complete___1295_bp:0.05637215959457182041,(MSU66194_Microcystis_spKND9506___1295_bp:0.01022815969821873339,(((MAU03402_Microcystis_aeruginosa_PCC7806__r___1295_bp:0.00682887912272271864,((Microcystis_aeruginosa_DNA_for_____1295_bp:0.21854754168539838877,Microcystis_wesenbergii_DNA_for_____1295_bp:0.04537299117976726498)60:0.00787518381351719546,MWU40334_Microcystis_wesenbergii_NIES112__r___1295_bp:0.00722997178775051843)28:0.00355715161451917094)4:0.00000107493804200273,Microcystis_wesenbergii__for__r__1295_bp:0.00000107493804200273)2:0.00000107493804200273,Microcystis_sp269_r__strain_269__1295_bp:0.00000107493804200273)6:0.00000107493804200273)24:0.00356872608790513536)8:0.00000107493804200273,(Microcystis_ichthyoblabe__for__r1__1295_bp:0.00338780737108898902,Microcystis_sp130_r__strain_130__1295_bp:0.00000107493804200273)36:0.00340662679855698600)2:0.00000107493804200273,(Microcystis_aeruginosa_0BB35S02_r___1295_bp:0.00000107493804200273,(((Microcystis_spCHAB1447__1295_bp:0.00339100530546946038,Microcystis_viridis_DNA_for____1295_bp:0.00339801725553593543)6:0.00000107493804200273,(Microcystis_spCHAB731__1295_bp:0.00000107493804200273,((Microcystis_spCHAB657__1295_bp:0.00341130741897011786,MVU40332_Microcystis_viridis_NIES_102__complete___1295_bp:0.03830766706933193960)66:0.00337401395085514888,Microcystis_viridis_NIES_102__1295_bp:0.00339116770252421464)4:0.00000107493804200273)0:0.00000107493804200273)6:0.00000107493804200273,MAU03403_Microcystis_aeruginosa_NIES89__r___1295_bp:0.00679923901512230477)30:0.00339032355250275599)26:0.00338585339690218850)0:0.00000107493804200273)0:0.00356147822403208398,Microcystis_sp_for__r_isolate_T1_4__1295_bp:0.00000107493804200273)0:0.00355849702059424320)0:0.00000107493804200273,Microcystis_sp_for__r_isolate_T17_1__1295_bp:0.00000107493804200273)0:0.00000107493804200273,Microcystis_sp_for__r_isolate_4B3__1295_bp:0.00337721280711319408)0:0.00355856264344736432,((Microcystis_aeruginosa_0BF29S03_r___1295_bp:0.00339087932815726944,Microcystis_spGL260735__1295_bp:0.00000107493804200273)36:0.00339077127857869602,Microcystis_aeruginosa__for_strain_NIES_604__1295_bp:0.00339076681037546544)12:0.00000107493804200273)0:0.00356176067190456082)0:0.00000107493804200273)0:0.00000107493804200273)0:0.00000107493804200273,Microcystis_aeruginosa_strain_038___1295_bp:0.00000107493804200273)0:0.00000107493804200273,Microcystis_aeruginosa_r__isolate_MK10_10__1295_bp:0.00000107493804200273)0:0.00000107493804200273,((MAU40339_Microcystis_aeruginosa_PCC7820__r___1295_bp:0.13559391528843822705,MAU40331_Microcystis_spAWT139__1295_bp:0.06826702940007968456)50:0.00688612594597759562,(MAU40338_Microcystis_aeruginosa_PCC7005__r___1295_bp:0.00338716274422703285,((Microcystis_spCHAB1449__1295_bp:0.00340635772574563855,Microcystis_aeruginosa_strain_SPC_777___1295_bp:0.00680423976162916611)12:0.00000107493804200273,Microcystis_spCHAB729__1295_bp:0.00000107493804200273)8:0.00000107493804200273)40:0.00000107493804200273)22:0.00338925531938647330)2:0.00000107493804200273,Microcystis_aeruginosa_NPCD_1__1295_bp:0.01710133986765094427)6:0.00355832508365308293,Microcystis_wesenbergii_NIES_107___1295_bp:0.00000107493804200273)4:0.00000107493804200273,MWU40333_Microcystis_wesenbergii_NIES_107__complete___1295_bp:0.02588369645183249274)12:0.00000107493804200273,Microcystis_ichthyoblabe__for__r__1295_bp:0.00683558301395052401)100:0.17786266798353891905)62:0.06151031166166567171)24:0.03437550860600742386,((Gloeothece_sp_PCC_6909/1__1295_bp:0.00000107493804200273,Gmembranacea__r__1295_bp:0.00681805023848438760)100:0.13066951205255009083,(Radiocystis_spJJ30_1295_bp:0.25001408418455645100,(Cyanothece_sp_r__strain_PCC_7424__1295_bp:0.00000107493804200273,Cyanothece_spPCC_7424__1295_bp:0.00000107493804200273)100:0.16161217903095018156)8:0.00000107493804200273)64:0.06780799351289523713)32:0.01629498018308983900)16:0.03660084887046308189)6:0.01436027347165788615,((Chroococcus_cfmembraninus_CCALA_054___1295_bp:0.23016937919316146632,(Gloeocapsa_PCC73106__for__r_1295_bp:0.13828041119906586687,Limnococcus_limneticus_Svet06__1295_bp:0.08956039843434168701)100:0.13436994300402821390)20:0.02580425871854494235,(Chroococcus_spCCALA_702__1295_bp:0.09293337466466503050,(Chroococcus_spCCALA_701__1295_bp:0.01788593736453061162,(Chroococcus_spJJCV_r__strain_JJCV__1295_bp:0.00676966789481420195,(Chroococcus_minutus_CCALA_055__1295_bp:0.00000107493804200273,Chroococcus_spCCALA_057__1295_bp:0.00000107493804200273)54:0.00000107493804200273)70:0.00656647551471942117)100:0.04366074812654349019)100:0.16550166408216471226)16:0.01719839124040888415)6:0.02562400503932362253)8:0.03018900369263072259,Xenococcus_spCR_15M__1295_bp:0.18557371752915144403)2:0.02359846918160605003)76:0.06874797228453366493,(Chroococcidiopsis_PCC6712__for__r__1295_bp:0.00328261274213934896,Chroococcidiopsis_spPCC_6712_r__strain_PCC_6712__1295_bp:0.00337575253414512970)100:0.11842747191528509021)100:0.17431169615275629581)20:0.03086244054794159974)0:0.00000107493804200273)30:0.05851110222896144936)10:0.01555611656158394085)56:0.02256984041617320427)100:0.08246289854664343166,Pleurocapsa_spOU_12__1295_bp:0.02169475851809600161);
